# Supplementary material for: Lipidomic analysis of moss species Bryum pseudotriquetrum and Physcomitrium patens under cold stress
Source: Plant Environ Interact. 2022 Dec 22;3(6):254–63. doi: 10.1002/pei3.10095 (PMC10168071; doi:10.1002/pei3.10095)
Supplement: Supplementary file 1 — Data S1 [file PEI3-3-254-s002.xlsx]

## Sheet: Quantification
Alignment_ID	Average_Rt(min)	Average_Mz	Metabolite_name	Adduct	Ontology	Bryum_room_1	Bryum_room_2	Bryum_room_3	Bryum_cold_1	Bryum_cold_2	Bryum_cold_3	patens_room_1	patens_room_2	patens_room_3	patens_cold_1	patens_cold_2	patens_cold_3
31	2.094	239.201	FA 15:1	[M-H]-	FA	175.942	171.407	134.277	177.558	139.439	228.661	0	0	1.84728	0	0	0
33	1.717	249.187	FA 16:3	[M-H]-	FA	14366	16361.7	10825.2	6717.27	12871	13389.3	973.901	1219.87	895.062	603.639	651.575	647.433
35	2.014	251.204	FA 16:2	[M-H]-	FA	30639.6	30893.2	24090.5	25192.9	24433.5	34114.6	1312.49	1619.28	1139.2	569.045	583.332	575.439
36	2.353	253.217	FA 16:1	[M-H]-	FA	12180.6	12466.2	9178.01	8977.06	8790.08	12875.2	368.322	470.816	338.078	252.778	256.816	251.05
37	2.287	253.218	FA 16:1	[M-H]-	FA	12180.6	12466.2	9178.01	8977.06	8790.08	12875.2	68.3253	61.4146	338.078	26.3433	24.2095	251.05
56	3.013	255.235	FA 16:0	[M-H]-	FA	65327.9	65811.6	53236.6	53001.4	54490	73814.6	18184.3	21778.7	17034.1	14637.7	15021.6	13134.1
57	1.919	263.201	FA 17:3	[M-H]-	FA	322.914	380.261	229.446	174.209	324.647	310.222	2.42535	6.76223	3.71765	2.39301	2.23365	3.03239
59	2.296	265.217	FA 17:2	[M-H]-	FA	1444.03	1504.57	1139.09	984.285	1087.37	1504.35	42.1803	56.0205	41.864	29.9619	29.6075	21.7147
60	2.771	267.233	FA 17:1	[M-H]-	FA	1909.11	1987.78	1348.6	1809.87	1718.94	2329.73	103.775	135.287	90.6691	65.6106	61.4882	68.2037
64	3.435	269.249	FA 17:0	[M-H]-	FA	2171.22	2727.1	1854.5	1783.01	1956.2	2393.24	329.983	335.071	259.441	440.228	456.446	175.776
65	1.63	271.228	FA 16:0;(2OH)	[M-H]-	OxFA	27.8189	32.0376	18.0503	20.1017	24.2524	44.6528	13.9453	12.4542	12.2744	8.60618	7.86999	6.8198
67	1.796	275.202	FA 18:4	[M-H]-	FA	2171.86	2388.92	1318.16	875.829	2716.77	2286.66	46.8691	51.0723	42.7299	28.2837	0.742223	33.6422
68	2.169	277.219	FA 18:3	[M-H]-	FA	52360.8	53966.7	41833.6	34153	45779.7	57078.3	5090.85	6411.55	4687.36	3722.22	4139.03	3663.03
69	2.597	279.235	FA 18:2	[M-H]-	FA	54064.8	55503.8	43368.5	42510.6	45759.7	60948.7	10565.8	13951	9718.35	7145.38	7535.07	7247.5
70	3.143	281.25	FA 18:1	[M-H]-	FA	32923.2	33778.6	24266.1	25886.3	26432.7	35492	1791.7	2421.11	1757.84	1901.25	1890.12	1857.69
88	1.733	287.223	FA 16:0;2O*	[M-H]-	OxFA	47.7105	45.6471	32.2709	42.0777	38.5385	77.8979	0.316275	0.0678555	0	0	0	0
89	1.394	287.224	FA 16:0;2O	[M-H]-	OxFA	647.533	519.877	397.245	515.716	588.989	990.406	0.641875	0.120262	0	0.135604	0.061322	0
90	2.137	289.218	FA 19:4	[M-H]-	FA	526.058	541.155	382.739	381.382	446.167	568.243	3.89892	6.78333	2.33681	0	0	2.01554
91	1.215	291.198	FA 18:4;O	[M-H]-	OxFA	1045.04	949.038	758.662	628.821	870.052	1482.64	3.46057	1.64004	2.33833	3.93486	3.39269	2.58485
93	1.427	293.212	FA 18:3;O	[M-H]-	OxFA	44.3415	48.615	36.7465	22.6278	29.7306	53.4235	6.87584	6.77017	6.86484	5.20096	4.70288	4.54323
94	2.941	293.249	FA 19:2	[M-H]-	FA	1510.09	1591.23	1032.66	1052.23	1322.19	1629.56	21.845	24.8702	17.9463	14.2841	13.4461	13.3439
96	3.555	295.265	FA 19:1	[M-H]-	FA	2267.84	2487.92	1604.59	1965.43	2250.42	2716.09	55.353	57.2168	43.1871	37.3538	42.914	37.2716
97	3.336	301.218	FA 20:5	[M-H]-	FA	3869.77	4104.98	2740.28	2264.55	2593.19	3451.58	224.122	269.181	251.389	243.285	237.619	261.754
98	2.062	301.218	FA 20:5	[M-H]-	FA	16806.8	19419.9	11952.2	7103.98	16872.6	17060.2	190.424	205.211	146.526	109.077	132.628	126.552
101	2.447	303.236	FA 20:4	[M-H]-	FA	70441.4	71373.3	58061.7	57370.1	60337.6	81624.7	4176.23	5164.66	3349.94	2524.2	2762.4	2744.22
102	2.813	305.249	FA 20:3	[M-H]-	FA	17883	19577.5	12960.6	11798.9	15041.1	17827.6	423.615	513.258	377.849	274.029	281.756	273.108
103	3.319	307.265	FA 20:2	[M-H]-	FA	6497.54	7077.14	4468.91	4822.67	5868.73	6993.72	451.071	589.643	419.339	269.545	288.976	274.268
105	1.161	309.208	FA 18:3;2O	[M-H]-	OxFA	108.481	86.1118	65.5804	63.745	110.493	178.513	1.1275	0.889922	0.869245	1.44542	2.0882	1.06599
107	3.994	309.282	FA 20:1	[M-H]-	FA	1514.91	1661.26	1031.44	1205.94	1501.52	1816.58	52.5919	65.2538	47.7291	53.5268	57.2187	62.1117
109	1.271	311.222	FA 18:2;2O	[M-H]-	OxFA	138.503	102.286	82.3313	82.1101	132.378	225.316	2.00394	1.22503	1.49157	2.40929	2.05528	1.38659
112	4.281	311.296	FA 20:0	[M-H]-	FA	411.123	441.461	417.865	441.164	504.647	627.121	1559.78	1508.26	1130.88	634.555	723.133	651.543
118	1.49	313.239	FA 18:1;2O	[M-H]-	OxFA	32.1107	25.3766	21.8395	35.6272	32.5256	55.7228	0.0769267	0	0.168535	0.0652341	0.121184	0.0574794
121	1.792	315.254	FA 18:0;2O	[M-H]-	OxFA	25.4424	23.1621	13.2672	29.9903	22.3112	35.3352	0	0	0	0	0	0
122	1.42	317.213	FA 20:5;O	[M-H]-	OxFA	76.6409	92.0306	70.0728	45.3443	70.7459	121.611	1.09581	0.938769	1.1583	0.775591	0.643814	0.675511
123	2.737	317.249	FA 21:4	[M-H]-	FA	912.768	1032.35	601.245	759.845	1143.24	1271.85	0	2.9291	0	1.92695	0	0
124	1.446	319.228	FA 20:4;O	[M-H]-	OxFA	111.33	121.878	93.1184	70.5702	93.0512	153.481	4.84752	3.99719	4.73657	4.1212	3.82884	4.14254
128	4.43	323.296	FA 21:1	[M-H]-	FA	557.611	644.239	379.942	482.957	586.165	778.65	3.64285	4.20681	0	5.87049	0	2.10633
135	3.057	331.264	FA 22:4	[M-H]-	FA	531.569	583.104	356.01	331.624	510.203	561.132	0	2.60364	2.12437	0	4.3975	2.11541
138	1.283	335.224	FA 20:4;2O	[M-H]-	OxFA	227.363	161.018	127.527	137.542	279.871	465.296	14.2673	6.91846	9.42678	15.7922	14.0863	10.5376
141	3.013	337.236	FA 20:3;2O*	[M-H]-	OxFA	29.4606	33.4808	25.5682	19.875	26.4599	44.5798	6.69231	7.06257	6.65632	5.78106	5.90649	4.61885
142	4.877	337.311	FA 22:1	[M-H]-	FA	385.139	409.833	266.453	427.907	384.542	517.815	21.4126	34.9051	28.1525	18.2702	22.8879	23.0493
145	5.747	339.327	FA 22:0	[M-H]-	FA	335.251	372.546	294.227	363.75	367.875	623.067	1053.37	876.412	738.182	657.356	735.464	790.858
155	5.319	351.327	FA 23:1	[M-H]-	FA	2161.9	2280.67	1510.66	1828.58	2088.44	2806.85	61.8536	92.4051	55.834	50.3271	51.3344	51.1261
158	6.178	353.343	FA 23:0	[M-H]-	FA	1138.18	1214.98	561.522	853.998	982.786	1190.42	1373.66	1255.12	1059.73	816.097	944.75	1120.91
165	1.488	365.271	FA 22:3;2O	[M-H]-	OxFA	63.124	97.0972	23.8304	32.4481	79.3678	126.872	9.00634	10.4491	8.18144	7.29692	6.41578	7.18013
166	5.75	365.343	FA 24:1	[M-H]-	FA	9822.88	10799.6	7259.24	9085.08	9858.16	13443.2	50.425	58.7205	47.4474	80.531	88.7318	92.8033
167	6.601	367.359	FA 24:0	[M-H]-	FA	10379.4	10989.5	5100.59	8017.78	8999.7	11635.3	2979.66	2934.62	2241.64	2200	2383.3	2648.27
180	3.129	377.237	FA 22:5;3O*	[M-H]-	OxFA	19.2412	21.8453	15.0971	12.2867	15.583	26.5738	0.797681	0.776324	0.882251	1.02987	1.03916	1.01272
193	6.163	379.359	FA 25:1	[M-H]-	FA	5553.17	6106.99	3409.44	4844.49	5492.59	6906.62	15.7116	19.7774	14.0439	29.0544	27.6531	24.7425
196	2.231	496.34	LPC 16:0	[M+H]+	LPC	3.30648	2.72609	2.84211	6.95272	4.24658	5.35465	9.03109	8.83586	8.3781	7.03769	7.62563	7.90531
197	6.97	381.374	FA 25:0	[M-H]-	FA	1190.09	1237.21	456.426	1070.74	1358.17	1608.47	969.589	916.831	753.783	613.332	700.387	794.66
199	2.877	383.317	Tetrahydropersin (fatty alcohol)*	[M-H]-	Others	14.9243	16.7952	12.034	11.4655	12.4168	21.209	0.0791318	0.153432	0.0666946	0.148095	0.0714096	0.0717215
200	4.273	383.353	FA 24:0;O	[M-H]-	OxFA	4.07323	3.96969	2.9917	3.20322	2.9712	4.3197	9.197	16.7363	16.3594	10.1871	9.10007	9.8641
206	1.178	389.171	LPA 15:3*	[M-H]-	LPA	122.434	177.647	128.32	93.2858	94.8272	171.546	0.790562	0.532317	0.66916	0.55213	0.54108	0.429882
214	1.844	520.34	LPC 18:2	[M+H]+	LPC	6.2731	5.60658	4.05136	7.06844	5.07992	7.45715	13.2136	13.8658	12.1543	9.30882	9.61805	10.1396
229	2.379	535.272	Pyrophaeophorbide a	[M+H]+	Others	71.6409	67.449	62.378	37.6232	47.3877	76.4436	0.0356655	0	0	0	0	0
237	1.804	544.34	LPC 20:4	[M+H]+	LPC	7.99304	6.34386	5.25663	9.07591	7.81452	9.86394	2.40376	2.67781	2.52385	2.07929	2.05033	2.26477
246	5.301	411.385	FA 26:0;O	[M-H]-	OxFA	0.146556	0	0	0.0698916	0.981725	0	54.8276	57.0191	54.7263	43.6505	46.0057	52.6231
254	4.893	551.425	3-cis-Hydroxy-b,e-Caroten-3'-one**	[M+H]+	Others	15.5535	20.1586	10.0562	13.2416	15.9595	20.3884	16.4254	18.8204	23.3246	17.4207	16.4824	15.8714
285	4.885	568.427	Cer 36:8;3O|Cer 14:2;2O/22:6;O	[M+H]+	Cer	5.51338	5.35817	4.07481	4.4712	5.19311	6.9676	5.41219	7.10833	7.09245	6.40373	6.01895	5.66645
286	4.33	568.427	Cer 36:8;3O|Cer 14:2;2O/22:6;O	[M+H]+	Cer	18.5	23.2138	15.4141	17.8443	16.4576	25.8008	8.36175	11.7463	10.3188	10.5505	10.4611	8.2746
288	5.734	568.494	DG with Branched FA	[M+NH4]+	Others	19.9051	20.899	16.7313	20.4965	12.1915	25.7527	0.124528	0.203996	0.0602997	0.120896	0.121601	0.119111
290	1.595	483.273	LPG 16:0	[M-H]-	LPG	444.729	334.739	304.368	281.597	229.462	437.137	646.295	412.153	456.735	506.834	550.991	511.077
312	7.168	578.515	FAHFA 18:0/11-O-18:3	[M+H]+	Others	0.0871294	0	0	0	0	0	6.60535	10.9661	5.40036	10.2616	7.99418	7.06013
317	4.504	580.457	Campesterol glucoside	[M+H]+	Others	5.12919	6.2041	5.00367	4.74229	3.15691	5.99913	0.0485016	0.107647	0.0722798	0.0642677	0.0464605	0.0358709
337	3.011	533.455	FAHFA 16:0/18:2;O*	[M-H]-	FAHFA	709.386	719.014	572.672	472.41	544.174	749.592	120.625	141.531	115.418	98.2299	100.866	81.6565
350	7.907	591.495	DG 32:0	[M+Na]+	DG	11.9975	10.321	10.3366	7.2436	5.85894	9.89336	11.9746	6.61338	7.32317	4.3574	5.79181	7.50824
354	2.247	593.277	Pheophorbide A?	[M+H]+	Others	12.4274	10.295	15.2658	11.5345	6.85519	10.7329	0	0	0	0.124231	0.102499	0
355	2.001	593.278	Pheophorbide A	[M+H]+	Others	195.461	178.628	195.972	199.122	147.747	267.964	2.36723	2.12425	2.53164	6.27005	5.60901	2.58022
361	8.194	596.598	Cer 38:0;2O|Cer 18:0;2O/20:0	[M+H]+	Cer	1.32229	1.1698	1.45056	0.975006	1.10696	1.51736	20.5057	17.2927	19.4425	13.7778	15.7744	20.2924
383	5.764	602.478	DG 34:6|DG 16:3_18:3	[M+NH4]+	DG	97.8992	125.052	101.538	34.029	54.026	72.3227	25.1606	21.7392	25.9824	20.8996	22.3543	23.309
387	6.281	570.51	Cer 20:0;2O/12:0*	[M+CH3COO]-	Cer	31.3217	37.0241	23.1261	22.7315	28.0058	43.5996	0.176912	0.229164	0.23945	0.179394	0.155694	0.114256
392	6.225	604.495	DG 34:5|DG 16:2_18:3	[M+NH4]+	DG	134.037	171.193	123.392	48.1897	81.4341	109.441	23.083	20.2193	23.3337	20.0547	18.858	20.4324
401	6.677	606.509	DG 34:4|DG 16:2_18:2	[M+NH4]+	DG	111.192	128.309	101.59	42.748	45.9895	78.1627	20.8229	19.7639	21.6575	17.6993	17.6306	19.0141
402	6.896	606.51	DG 34:4|DG 16:1_18:3	[M+NH4]+	DG	34.8931	41.5012	31.6487	20.7862	20.452	34.5666	2.45972	3.05076	2.35549	2.49082	2.26806	2.39475
411	7.176	608.525	DG 34:3|DG 16:0_18:3	[M+NH4]+	DG	337.263	368.718	311.197	221.944	204.538	342.659	52.4265	62.7571	52.7848	52.4277	53.0816	51.2616
415	6.233	609.449	DG 34:5	[M+Na]+	DG	27.3208	32.1223	28.1545	8.0069	12.0921	20.8027	2.92957	2.91167	3.11687	3.05971	2.73573	2.72373
417	5.685	584.489	Cer 16:0;2O/16:1;(3OH)*	[M+CH3COO]-	Cer	22.8531	29.4332	20.7445	16.3624	21.1779	32.3118	0	0	0	0	0	0
420	7.558	610.542	DG 34:2|DG 16:0_18:2	[M+NH4]+	DG	406.378	407.752	341.637	289.79	226.843	391.778	205.994	228.136	183.709	190.695	195.386	191.454
423	4.324	586.451	SL 33:1;O|SL 14:0;O/19:1	[M-H]-	SL	24.9055	31.2017	18.3589	14.3592	18.264	30.1172	0	0	0	0	0	0
424	7.947	612.556	DG 34:1|DG 16:0_18:1	[M+NH4]+	DG	16.7831	18.7533	14.1284	10.7741	8.28346	13.1031	16.1796	17.8982	15.3749	25.1903	27.4513	26.3665
426	7.75	612.593	N-(2-hydroxyeicosanoyl)sphinganine*	[M+H]+	Others	0.894657	0.766271	0.929298	0.596507	0.644638	0.935271	6.65183	4.98383	6.4003	4.56065	5.03029	5.9116
428	7.184	613.48	DG 34:3	[M+Na]+	DG	84.9526	86.4274	94.3314	55.8514	44.8362	88.6878	17.9045	21.1322	19.6103	20.7729	19.527	18.5234
434	7.562	615.496	DG 34:2	[M+Na]+	DG	118.058	110.942	109.144	94.1139	57.9592	116.001	104.425	111.056	89.5527	100.834	100.627	96.6954
439	4.017	590.447	SL 32:0;2O|SL 17:0;O/15:0;O	[M-H]-	SL	2.56425	3.51342	1.74224	1.66525	2.10741	3.6655	52.3475	49.7758	61.9125	52.789	51.0769	51.6758
440	7.946	617.511	DG 34:1	[M+Na]+	DG	6.06773	6.56191	6.74959	4.65404	3.13208	5.99253	11.3486	13.6513	10.6711	18.7735	20.4414	17.8841
457	4.622	600.467	SL 34:1;O|SL 17:0;O/17:1	[M-H]-	SL	91.5603	114.137	70.4135	66.3699	80.3558	127.361	0	0	0	0	0	0
485	6.333	630.509	DG 36:6|DG 18:3_18:3	[M+NH4]+	DG	41.1502	51.4094	37.677	19.5367	32.5356	45.7295	3.39256	3.65617	4.09399	2.41262	2.76515	2.44783
493	6.777	632.525	DG 36:5|DG 18:2_18:3	[M+NH4]+	DG	103.514	129.023	87.6538	48.5364	72.2023	99.2716	15.1222	16.0772	16.5359	12.0616	11.6731	13.0423
494	7.829	632.561	3-[3-hydroxy-2,3-dimethyl-6-(1-oxopropan-2-ylidene)-2-(4,8,12-trimethyltrideca-3,7-dien-1-yl)cyclohexyl]propyl decanoate*	[M+H]+	Others	0.356772	0.0453306	0.248492	0.355362	0.0254776	0.582933	2.45601	3.74373	2.15352	3.50981	2.84912	2.75509
499	7.189	634.542	DG 36:4|DG 18:1_18:3	[M+NH4]+	DG	71.6646	81.0687	63.5884	37.6181	38.9662	63.166	12.3643	14.3537	12.7715	16.7866	16.6104	15.9724
500	7.463	634.542	DG 36:4|DG 16:0_20:4	[M+NH4]+	DG	510.451	478.676	616.307	442.069	259.835	450.977	49.8415	57.2603	39.5161	39.3661	42.0986	42.0958
502	4.435	616.461	SL 34:1;2O|SL 17:0;O/17:1;O	[M-H]-	SL	33.895	44.8832	24.0513	18.0925	23.2226	33.1974	0	0	0	0	0	0
506	7.632	636.556	DG 36:3|DG 16:0_20:3	[M+NH4]+	DG	52.056	56.5054	44.1311	31.2071	29.441	46.1802	9.57607	10.4435	8.94527	12.1469	13.2658	12.3385
506	4.318	618.479	SL 34:0;2O|SL 17:0;O/17:0;O	[M-H]-	SL	82.2547	114.511	64.5404	66.0532	82.131	120.066	0.606593	0.516414	0.664317	0.645817	0.737855	0.597722
507	6.885	636.571	CE 16:3	[M+NH4]+	Sterols	13.1783	16.5877	11.3065	14.737	17.2584	14.6569	578.931	525.783	638.475	465.162	477.21	562.501
510	6.792	637.48	DG 36:5	[M+Na]+	DG	31.7886	38.2576	31.1349	15.0196	19.1219	30.8265	5.6429	5.58657	5.33446	4.55613	4.51735	4.54834
519	7.481	639.497	DG 36:4	[M+Na]+	DG	58.9412	46.0575	102.633	66.9094	23.7403	45.6556	6.52339	7.73787	5.1561	6.50387	6.6441	5.8532
521	7.409	626.573	Cer 38:0;4O|Cer 18:0;3O/20:0;(2OH)	[M-H]-	Cer	1.38963	1.55056	1.53736	1.1851	1.01394	1.28059	11.9839	10.1246	10.6095	8.00436	9.21582	9.1541
550	8.084	640.589	Cer 38:0;2O|Cer 18:0;2O/20:0	[M+FA-H]-	Cer	2.78735	2.73012	2.10506	1.65433	2.01738	2.89438	32.9738	29.3783	31.1689	21.8588	23.1514	30.9753
552	6.762	652.566	1-(8-[5]-ladderane-octanyl)-2-(8-[3]-ladderane-octanyl)-sn-glycerol*	[M+NH4]+	Others	0.19154	0.203527	0.142332	0.231149	0.0768815	0.317034	15.3633	22.5295	11.707	20.9306	17.6023	15.7824
553	7.988	652.624	Cer 41:0;4O|Cer 18:0;3O/23:0;(2OH)	[M+H-H2O]+	Cer	14.8726	13.7383	10.4838	8.37333	8.7848	11.5179	0.709303	0.534719	0.698089	0.426956	0.495267	0.582991
556	6.215	654.509	DG 38:8|DG 18:4_20:4	[M+NH4]+	DG	27.6983	34.1298	21.2863	11.1004	21.7696	26.6983	0.909376	0.286015	0.674338	0.438136	0.554191	0.562664
566	6.655	656.526	DG 38:7|DG 18:3_20:4	[M+NH4]+	DG	239.954	300.248	229.211	96.3859	128.714	222.792	6.22087	6.99213	6.06427	6.85731	6.67914	6.62978
568	8	656.619	Cer 40:0;4O|Cer 18:0;3O/22:0;(2OH)	[M+H]+	Cer	1.31143	1.14964	1.70903	0.953938	1.3393	2.311	26.5351	21.6009	25.9294	26.0381	23.7057	24.3991
571	8.083	654.605	Cer 38:0;2O|Cer 18:0;2O/20:0	[M+CH3COO]-	Cer	12.0307	11.2445	8.74351	7.0262	7.76136	11.0311	98.927	90.8617	91.1849	68.4392	73.1314	96.4799
572	7.903	654.605	Cer 40:0;4O|Cer 18:0;3O/22:0;(2OH)	[M-H]-	Cer	7.56773	7.25271	5.88382	4.09757	4.89268	6.57316	67.314	56.2154	75.9196	60.5428	62.6869	66.1196
577	7.054	658.542	DG 38:6|DG 18:2_20:4	[M+NH4]+	DG	139.663	162.979	144.287	74.1459	71.1595	126.299	16.0061	22.4481	18.1426	20.1685	20.2174	17.2513
581	7.305	660.557	DG 38:5|DG 18:2_20:3	[M+NH4]+	DG	12.8072	15.2077	11.6106	8.02318	8.65223	12.1681	3.89833	4.57686	3.28397	3.743	4.31255	4.10305
581	5.832	661.482	PMeOH 32:0|PMeOH 16:0_16:0	[M-H]-	PMeOH	2.13208	1.60562	2.15447	6.67945	4.67505	3.3515	12.8861	8.22097	22.6429	13.8654	15.0703	15.7362
587	7.648	666.605	Cer 41:1;4O|Cer 18:0;3O/23:1;(2OH)	[M-H]-	Cer	155.465	179.086	96.0178	94.9188	108.823	151.711	25.545	24.1715	25.8416	17.1463	18.4168	21.7233
588	7.964	662.571	DG 38:4|DG 18:0_20:4	[M+NH4]+	DG	17.8092	17.6951	13.4763	11.4446	8.8769	16.5154	1.99095	2.88303	2.26333	1.77539	2.09114	1.9288
589	8.14	668.62	Cer 41:0;4O|Cer 18:0;3O/23:0;(2OH)	[M-H]-	Cer	34.9728	34.5689	29.8909	18.8581	22.4999	33.6132	128.318	135.53	152.584	160.985	136.731	130.305
592	5.435	669.45	PA 34:3|PA 16:0_18:3	[M-H]-	PA	72.5669	82.5952	16.6267	26.2	31.9032	30.912	3.1843	2.7071	2.91575	1.94266	2.02064	2.30658
593	7.646	670.599	Cer 38:0;3O|Cer 18:0;3O/20:0	[M+CH3COO]-	Cer	7.78405	6.86006	5.69938	4.23089	3.58378	5.0164	28.0105	24.608	27.8651	20.5555	22.2492	24.7981
594	7.841	670.6	Cer 38:0;3O	[M+CH3COO]-	Cer	3.70599	3.40851	2.19458	3.31968	2.94843	4.62904	29.8102	24.6712	27.6052	17.107	19.4424	26.0983
596	8.219	666.64	Cer 42:0;4O|Cer 18:0;3O/24:0;(2OH)	[M+H-H2O]+	Cer	217.026	205.085	191.956	133.62	135.097	204.562	8.6777	6.97489	8.67711	7.37854	8.91145	10.0145
599	6.469	667.54	DG 38:4	[M+Na]+	DG	0	0	0	0	0	0	11.1302	15.6014	7.97805	14.8197	15.2227	12.2919
600	7.75	668.619	Cer 41:1;4O|Cer 18:0;3O/23:1;(2OH)	[M+H]+	Cer	25.9493	25.7687	18.2208	18.7073	22.3991	29.4228	6.95145	6.62126	7.39624	4.60588	5.37351	5.97539
606	8.237	670.634	Cer 41:0;4O|Cer 18:0;3O/23:0;(2OH)	[M+H]+	Cer	5.04554	4.20562	6.68063	3.84018	6.55958	10.6219	52.0119	42.7106	53.6496	68.6881	52.5688	52.7229
613	7.888	680.622	Cer 42:1;4O|Cer 18:0;3O/24:1;(2OH)	[M-H]-	Cer	899.455	991.196	618.124	554.469	657.313	925.231	86.1381	73.2548	86.3218	64.0397	67.7629	82.4314
617	8.36	682.637	Cer 42:0;4O|Cer 18:0;3O/24:0;(2OH)	[M-H]-	Cer	344.381	335.497	272.159	176.114	248.663	375.879	249.637	292.868	302.043	330.002	288.339	272.102
619	4.993	683.466	PMeOH 34:3|PMeOH 16:0_18:3	[M-H]-	PMeOH	4.12873	2.79454	4.27672	25.6695	11.3557	8.57107	13.3238	11.6424	26.6738	43.0535	42.0493	36.9785
624	6.518	680.525	DG 40:9|DG 20:4_20:5	[M+NH4]+	DG	30.1218	37.1509	31.0186	12.4262	18.1246	23.8406	1.24457	1.4546	1.4562	1.24104	1.14226	1.14047
625	6.935	680.598	CE(DiMe(9,3))	[M+NH4]+	Others	0.698773	0.53486	0.585004	0.606503	0.474408	1.06906	8.43773	13.4746	6.9394	12.0561	10.1242	8.94926
626	8.421	680.656	Cer 43:0;4O|Cer 18:0;3O/25:0;(2OH)	[M+H-H2O]+	Cer	81.0864	75.4397	50.7235	48.8324	33.4699	62.4249	1.31592	1.11281	1.03942	1.59633	1.55494	1.92158
626	5.432	685.483	PMeOH 34:2|PMeOH 16:0_18:2	[M-H]-	PMeOH	4.98352	3.79194	5.15233	20.9893	14.1257	12.0503	60.5017	57.0047	111.158	163.836	152.149	135.212
631	6.932	682.542	DG 40:8|DG 20:4_20:4	[M+NH4]+	DG	784.129	865.675	645.047	405.491	446.715	704.893	33.7448	35.7222	31.7163	26.2148	26.607	29.9049
632	7.986	682.635	Cer 42:1;4O|Cer 18:0;3O/24:1;(2OH)	[M+H]+	Cer	215.596	203.488	178.404	153.505	171.26	258.18	31.5091	25.8011	29.4178	22.7054	24.8506	27.1772
632	5.893	687.498	PMeOH 34:1|PMeOH 16:0_18:1	[M-H]-	PMeOH	0.55527	0.522289	0.480129	1.96885	1.21456	1.19362	10.6233	9.63783	22.0052	46.9721	45.3859	40.9117
636	7.197	684.556	DG 40:7|DG 20:3_20:4	[M+NH4]+	DG	49.463	54.6042	42.2713	23.0926	28.82	43.1748	3.02614	2.98771	2.7745	2.88568	3.00673	3.24507
638	8.456	684.651	Cer 42:0;4O|Cer 18:0;3O/24:0;(2OH)	[M+H]+	Cer	23.5543	20.4211	17.4409	14.1836	23.1691	45.655	118.691	77.4697	96.307	160.842	110.269	112.191
639	8.542	692.657	Cer 44:1;3O|Cer 19:1;3O/25:0	[M-H]-	Cer	39.4064	37.5424	26.6911	22.3731	19.556	26.9284	0.0743436	0	0	0	0	0.0559466
641	8.109	694.638	Cer 43:1;4O|Cer 18:0;3O/25:1;(2OH)	[M-H]-	Cer	581.668	647.219	409.495	359.097	446.587	621.216	42.0287	38.4958	41.0675	32.1192	33.4317	37.707
646	5.736	695.466	PA 36:4|PA 16:0_20:4	[M-H]-	PA	130.66	148.209	45.5367	56.2929	71.0782	81.4595	8.00441	6.89112	8.79456	6.15567	5.37198	6.23255
647	5.812	695.467	PA 36:4|PA 16:0_20:4	[M-H]-	PA	130.66	148.209	45.5367	56.2929	71.0782	81.4595	10.0988	6.89112	8.79456	6.15567	5.37198	6.23255
648	6.93	687.497	DG 40:8	[M+Na]+	DG	190.626	199.214	170.395	109.924	106.828	198.055	13.1314	15.8872	14.0833	12.5811	11.9379	13.0715
649	5.491	688.492	PA 16:0_18:3	[M+H]+	PA	29.9087	33.4131	18.7373	20.8065	19.7367	28.0396	6.22815	6.01913	4.30354	3.32028	2.856	2.42035
650	8.568	696.652	Cer 43:0;4O|Cer 18:0;3O/25:0;(2OH)	[M-H]-	Cer	78.6648	76.0406	64.2333	42.8234	60.4769	85.729	98.3087	101.549	113.536	130.691	110.223	111.992
653	8.135	698.63	Cer 40:0;3O|Cer 18:0;3O/22:0	[M+CH3COO]-	Cer	7.29699	6.79818	8.02434	5.12541	5.92833	8.66289	26.2939	27.2514	30.0551	22.129	21.7271	22.6687
657	6.275	690.506	PE 32:1|PE 17:0_15:1*	[M+H]+	PE	24.4268	23.0137	25.55	22.6879	25.2295	43.2599	32.0696	39.5952	36.5413	29.636	27.876	23.2698
658	7.897	700.61	Cer 40:0;4O|Cer 18:0;3O/22:0;(2OH)	[M+FA-H]-	Cer	1.94768	2.30633	1.95403	1.17418	1.25223	2.21544	27.2152	23.1554	30.3444	23.8449	25.1128	24.9206
659	6.354	690.506	PA 16:0_18:2	[M+H]+	PA	6.30262	6.7297	4.37043	4.76891	5.68033	8.63283	8.19298	14.2676	11.2569	9.72201	8.16704	7.55726
660	6.08	690.508	PE 32:1|PE 16:0_16:1*	[M+H]+	PE	122.999	114.189	74.9412	72.604	72.6346	88.4435	53.9407	41.3897	36.5413	29.636	27.876	25.707
670	8.64	694.672	Cer 44:0;4O|Cer 18:0;3O/26:0;(2OH)	[M+H-H2O]+	Cer	70.9973	60.5374	59.64	40.8813	37.9153	64.463	0.184358	0.1787	0.18604	0.298421	0.28025	0.281551
671	6.013	695.546	DG 40:4	[M+Na]+	DG	4.83893	5.30852	4.59766	3.87223	5.66612	8.68567	25.3322	17.3132	17.2165	16.3301	17.6679	17.1925
674	8.21	696.65	Cer 43:1;4O|Cer 18:0;3O/25:1;(2OH)	[M+H]+	Cer	106.019	95.3081	97.7676	79.3631	92.9157	145.276	11.7562	9.79499	11.2492	8.31873	9.97707	10.6451
677	8.321	708.653	Cer 44:1;4O|Cer 18:0;3O/26:1;(2OH)	[M-H]-	Cer	196.173	211.075	126.23	109.495	137.149	186.262	1.801	1.45299	1.51184	1.23251	1.26181	1.35805
678	5.325	709.483	PMeOH 36:4|PMeOH 16:0_20:4	[M-H]-	PMeOH	4.15449	3.26591	3.87768	19.6602	12.8483	13.4587	28.8369	24.7591	52.1882	82.1206	81.3058	73.8544
680	8.66	698.666	Cer 43:0;4O|Cer 18:0;3O/25:0;(2OH)	[M+H]+	Cer	9.16215	6.66861	11.6191	6.52444	14.2953	26.0072	32.4915	17.9445	26.266	44.7182	27.5044	30.7023
681	7.896	710.631	Cer 41:1;3O|Cer 19:1;3O/22:0	[M+CH3COO]-	Cer	67.3696	73.7098	45.2166	38.1215	39.7842	57.6236	2.24952	1.97788	2.08635	1.46423	1.46456	1.83359
684	8.76	710.668	Cer 44:0;4O|Cer 18:0;3O/26:0;(2OH)	[M-H]-	Cer	55.2153	44.8785	42.8156	27.1542	39.0914	50.3229	45.3607	39.5	51.6526	59.2383	49.6704	49.4598
689	5.088	702.507	PMeOH 34:3|PMeOH 16:0_18:3	[M+H]+	PMeOH	0.300681	0.211253	0.399429	1.80585	0.744926	0.656973	1.71168	1.65149	3.76638	7.22946	6.72874	4.65017
692	6.363	714.507	PE 34:2|PE 16:0_18:2	[M-H]-	PE	3.90687	4.12244	3.77549	7.5538	7.56475	11.7389	23.9345	26.6245	24.0603	21.2836	21.8258	24.3677
695	8.14	714.626	Cer 41:0;4O|Cer 18:0;3O/23:0;(2OH)	[M+FA-H]-	Cer	10.7438	10.2875	8.39063	5.83385	6.61027	9.94348	45.9988	49.0411	53.4706	55.5285	49.2297	44.7803
696	10.672	704.632	SE 28:1/20:4	[M+NH4]+	Sterols	2.31388	2.66351	0.445357	1.66079	3.22664	4.24486	0.383533	0.433663	0.460484	0.517719	0.415172	0.444657
701	5.994	706.538	PMeOH 34:1|PMeOH 16:0_18:1	[M+H]+	PMeOH	0	0.0556656	0.0841827	0.281429	0.146065	0.127836	1.70031	1.81518	3.33051	9.78343	8.97178	6.71146
705	5.299	719.487	PG 32:1|PG 16:0_16:1	[M-H]-	PG	42.995	44.8725	26.7777	45.9933	44.4865	59.6439	8.03292	8.14085	6.94555	6.52762	7.17069	8.8572
706	4.964	719.487	PG 32:1|PG 16:0_16:1	[M-H]-	PG	13.8578	12.571	10.0257	22.1597	12.4696	15.5242	3.25347	3.47473	3.25018	2.53441	2.63306	2.73065
708	5.752	721.481	Unknown	[M-H]-	Null	8.04063	7.94782	2.54491	4.37144	3.77736	4.42107	0.907659	0.477266	0.556143	0.45464	0.508867	0.682208
709	5.504	721.504	PG 32:0|PG 16:0_16:0	[M-H]-	PG	120.138	111.978	76.7294	134.035	121.125	157.822	175.678	156.03	153.893	102.526	117.517	134.436
713	8.407	710.666	Cer 44:1;4O|Cer 18:0;3O/26:1;(2OH)	[M+H]+	Cer	19.1794	17.1455	14.2962	13.4421	13.1315	22.5311	0.416657	0.367569	0.394793	0.327341	0.367556	0.441594
715	8.123	724.648	Cer 42:1;3O|Cer 18:0;3O/24:1	[M+CH3COO]-	Cer	901.863	956.212	682.005	567.062	607.983	955.776	35.8097	34.223	33.2497	31.1187	32.884	38.8807
717	7.649	726.626	Cer 41:1;4O|Cer 18:0;3O/23:1;(2OH)	[M+CH3COO]-	Cer	52.057	63.4302	32.9568	32.8045	36.5975	50.1247	6.93292	6.75419	7.1301	4.59213	5.27714	6.21116
717	8.854	712.682	Cer 44:0;4O|Cer 18:0;3O/26:0;(2OH)	[M+H]+	Cer	4.28025	3.28248	7.49818	3.50989	10.2051	16.3634	13.9887	7.29752	10.4874	18.7459	12.2598	13.5822
718	7.888	726.626	Cer 42:1;4O|Cer 18:0;3O/24:1;(2OH)	[M+FA-H]-	Cer	326.295	364.007	240.517	206.259	239.861	359.394	34.9577	29.0508	34.4912	24.3329	26.834	31.4813
718	5.92	714.507	PA 18:1_18:3	[M+H]+	PA	23.4936	25.4966	21.8308	19.5102	19.4681	33.2598	13.4396	16.4923	11.9989	8.70052	6.77515	6.81849
719	8.587	726.663	Cer 42:0;3O	[M+CH3COO]-	Cer	385.386	353.145	460.056	222.084	329.433	495.799	133.559	153.289	167.322	168.929	139.593	142.709
722	8.136	728.641	Cer 41:0;4O|Cer 18:0;3O/23:0;(2OH)	[M+CH3COO]-	Cer	0	0	0	0	0	0	42.4215	42.2138	49.5553	50.1624	44.8574	44.5801
722	6.464	716.522	PE 34:2|PE 16:0_18:2	[M+H]+	PE	7.7381	7.80518	10.1141	11.6621	10.454	17.8743	20.8013	24.0459	21.1879	22.0023	20.6873	20.8656
723	8.358	728.642	Cer 42:0;4O|Cer 18:0;3O/24:0;(2OH)	[M+FA-H]-	Cer	116.711	113.714	96.8597	59.0767	80.877	119.161	87.5665	96.1745	101.693	114.46	96.7213	94.4124
727	10.767	718.649	SE 29:1/20:4	[M+NH4]+	Sterols	1.87591	2.02683	0.499835	1.51701	3.47337	4.39595	0.645424	0.511119	0.867357	0.868342	0.71557	0.745787
743	6.273	738.508	PE 36:4|PE 16:0_20:4	[M-H]-	PE	21.1039	21.4323	19.0626	29.6768	27.149	46.2697	65.8944	71.0533	63.3154	63.9454	66.289	69.1383
744	8.336	738.663	Cer 43:1;3O|Cer 19:1;3O/24:0	[M+CH3COO]-	Cer	864.226	878.273	597.953	542.096	536.43	805.169	5.74361	5.01615	5.04908	4.94419	6.45952	7.57201
749	8.11	740.642	Cer 43:1;4O|Cer 18:0;3O/25:1;(2OH)	[M+FA-H]-	Cer	186.331	203.02	131.549	121.073	145.31	210.357	14.2181	12.5455	13.7444	9.84736	10.2441	11.3787
750	7.886	740.642	Cer 42:1;4O|Cer 18:0;3O/24:1;(2OH)	[M+CH3COO]-	Cer	298.92	326.586	201.694	184.208	220.986	313.02	26.9564	22.2708	26.4322	18.1119	20.1602	23.4601
750	5.429	728.522	PMeOH 36:4|PMeOH 16:0_20:4	[M+H]+	PMeOH	0.579688	0.525651	0.60879	2.24902	1.2272	1.35317	4.57728	4.61444	8.9577	17.5107	15.4747	12.3412
752	8.779	740.678	Cer 43:0;3O|Cer 18:0;3O/25:0	[M+CH3COO]-	Cer	69.9507	55.409	90.8929	40.3519	61.6123	85.5976	11.8138	12.0004	13.7052	14.2446	10.8004	10.4285
755	6.398	732.554	PC 32:1|PC 16:0_16:1	[M+H]+	PC	3.61563	3.46297	3.28504	3.13622	2.77036	4.44976	9.30593	11.0842	8.83201	7.73745	8.11314	8.58263
755	4.444	741.472	PG 34:4|PG 16:1_18:3	[M-H]-	PG	74.1511	80.2485	58.2775	64.2498	67.2275	96.7791	13.7268	15.0788	14.8534	19.3067	20.3006	22.0209
758	8.36	742.657	Cer 42:0;4O|Cer 18:0;3O/24:0;(2OH)	[M+CH3COO]-	Cer	136.679	134.232	105.629	74.6377	98.3475	148.407	83.1249	94.6011	95.9654	107.848	92.9383	89.2883
758	6.976	734.57	PC 32:0|PC 16:0_16:0	[M+H]+	PC	36.0337	23.5022	18.8162	16.148	23.7682	25.5105	51.3624	32.0726	31.0748	8.50208	11.7996	18.2844
759	8.563	742.658	Cer 43:0;4O|Cer 18:0;3O/25:0;(2OH)	[M+FA-H]-	Cer	28.4417	27.4188	22.5836	15.8508	25.1514	31.9286	33.6889	35.4783	40.6507	46.5356	37.907	35.4298
762	4.785	736.49	PE 36:6|PE 18:3_18:3*	[M+H]+	PE	17.0443	15.1257	15.7379	13.9187	12.1019	22.1538	0.990916	0.772718	0.460021	0.343766	0.557099	0.488531
763	4.892	743.487	PG 34:3|PG 16:1_18:2	[M-H]-	PG	154.221	164.513	124.505	183.439	124.981	174.197	44.3498	48.7778	45.5114	53.4533	55.4454	55.5938
764	4.667	743.488	PG 34:3|PG 16:0_18:3	[M-H]-	PG	102.182	108.223	85.1871	117.112	114.858	165.796	134.161	147.355	139.522	127.918	135.666	134.256
769	5.383	738.529	PG 32:1|PG 16:0_16:1	[M+NH4]+	PG	46.1535	45.9091	30.0648	51.3132	61.3396	76.7557	3.97618	3.90019	5.56356	2.4423	6.29151	8.00848
772	5.095	745.503	PG 34:2|PG 16:0_18:2	[M-H]-	PG	120.268	130.868	110.945	138.909	128.884	202.777	249.041	269.423	244.364	231.834	241.824	233.501
773	6.362	740.523	PE 36:4|PE 16:0_20:4	[M+H]+	PE	16.101	16.8126	19.0321	21.3918	19.0796	38.9556	45.5451	51.5598	47.6513	48.9839	49.7045	51.147
775	5.608	740.544	PG 32:0|PG 16:0_16:0	[M+NH4]+	PG	150.364	116.035	95.6189	172.746	204.506	239.546	236.385	173.595	175.012	88.6827	106.534	155.866
776	5.569	747.519	PG 34:1|PG 16:0_18:1	[M-H]-	PG	25.9613	28.0881	21.4024	24.4646	22.8475	31.138	61.5236	71.0133	68.9338	71.588	71.5162	72.4541
778	9.801	747.609	Plastoquinone 9	[M-H]-	Others	156.515	177.53	80.7572	129.817	158.407	235.142	125.568	132.463	139.098	128.978	125.441	129.991
782	8.542	752.679	Cer 44:1;3O|Cer 19:1;3O/25:0	[M+CH3COO]-	Cer	611.168	586.148	407.695	342.927	324.912	456.495	1.76339	0.956565	0.827941	1.41044	1.67056	1.85678
785	8.317	754.657	Cer 44:1;4O|Cer 18:0;3O/26:1;(2OH)	[M+FA-H]-	Cer	70.2758	78.0928	48.4801	41.9794	50.3928	68.2714	0.807195	0.70756	0.740352	0.550673	0.59331	0.639043
786	8.11	754.657	Cer 43:1;4O|Cer 18:0;3O/25:1;(2OH)	[M+CH3COO]-	Cer	190.719	201.529	124.552	113.49	137.273	196.307	12.6016	11.1448	11.8092	8.72103	9.26167	10.9715
787	8.971	754.688	Cer 44:0;3O|Cer 18:0;3O/26:0	[M+CH3COO]-	Cer	89.7179	72.6022	132.997	58.4669	84.9465	114.58	14.229	13.1852	17.5073	19.442	15.7712	14.0039
789	8.805	744.65	DG 44:5|DG 24:1_20:4	[M+NH4]+	DG	79.7725	78.4194	47.4022	58.8049	56.0094	90.238	0	0.21513	0.147464	0.837454	1.10625	0.757165
791	8.57	756.672	Cer 43:0;4O|Cer 18:0;3O/25:0;(2OH)	[M+CH3COO]-	Cer	43.4888	42.0142	30.223	22.0619	29.7581	45.4393	32.1379	32.1402	37.212	41.6362	34.2176	36.031
796	9.199	746.666	DG 44:4|DG 24:0_20:4	[M+NH4]+	DG	87.0283	82.0675	53.4428	61.9388	74.6848	119.512	32.533	20.7163	19.3653	21.1557	24.4322	38.3825
798	8.341	747.608	Dimethylmenaquinone DMMK-8(VIII-H2)	[M+H]+	Others	7.8667	8.73259	6.20009	6.69881	6.93418	11.1642	8.54688	11.8326	9.45312	11.4131	10.4701	9.74632
801	8.803	749.607	DG 44:5	[M+Na]+	DG	25.6491	25.3363	17.1681	20.0404	13.1652	28.0572	0.277253	0	0	0.673641	0.409014	0.387934
803	9.875	749.624	Plastoquinone 9	[M+H]+	Others	22.4502	24.3805	12.5603	23.3378	29.5587	43.8001	33.638	38.5017	39.7666	43.8167	39.0541	37.0108
807	9.199	751.622	DG 44:4	[M+Na]+	DG	28.4137	26.3789	19.1295	22.1967	17.1822	38.3189	18.8863	12.9671	11.0652	12.0106	14.7957	20.794
808	6.932	752.603	HexCer 38:3;2O|HexCer 18:2;2O/20:1	[M+H]+	HexCer	8.47549	9.89655	6.99654	7.06472	6.64737	10.065	0.982351	1.36062	1.26784	1.17477	1.0747	1.00945
818	6.83	768.601	HexCer 16:0;2O/22:2;O*	[M-H]-	HexCer	182.744	227.613	140.043	134.089	154.852	239.607	14.332	16.7945	17.0641	13.6676	12.9791	12.7906
819	8.322	768.674	Cer 44:1;4O|Cer 18:0;3O/26:1;(2OH)	[M+CH3COO]-	Cer	65.2899	68.829	43.0079	39.0696	47.0832	62.587	0.889036	0.774507	0.626404	0.631799	0.565171	0.610559
820	6.043	756.554	PC 34:3|PC 16:0_18:3	[M+H]+	PC	35.7954	33.0792	28.5917	46.937	43.1533	64.7317	59.6289	69.6174	58.082	58.2824	59.9432	62.5882
822	6.479	758.57	PC 34:2|PC 16:0_18:2	[M+H]+	PC	42.0147	37.8594	36.9873	58.3254	41.1735	65.378	196.521	218.28	176.461	173.813	170.507	176.735
823	8.988	758.665	DG 45:5|DG 25:1_20:4	[M+NH4]+	DG	34.2357	36.3258	21.6727	24.2164	25.2512	38.4161	0	0	0	0	0	0.161728
824	8.76	770.678	Cer 44:0;4O|Cer 18:0;3O/26:0;(2OH)	[M+CH3COO]-	Cer	16.0413	13.3565	13.5969	8.07099	11.0179	15.5938	13.3131	11.1297	15.126	18.1894	14.4955	14.037
826	4.534	760.512	PG 34:4|PG 16:1_18:3	[M+NH4]+	PG	112.544	114.712	97.2084	93.6734	93.1543	152.446	22.0525	26.7024	25.4346	45.8309	41.643	34.0382
829	7.026	760.587	PC 34:1|PC 16:0_18:1	[M+H]+	PC	8.08897	8.30333	6.37718	6.86557	7.02682	9.64157	41.819	53.199	41.0991	59.9299	59.6862	56.5306
833	4.995	762.515	PG 34:3|PG 16:1_18:2	[M+NH4]+	PG	231.644	227.54	144.965	186.399	165.834	238.08	43.2056	46.6375	43.0049	53.426	55.1296	58.0016
834	4.759	762.529	PG 34:3|PG 16:0_18:3	[M+NH4]+	PG	109.77	116.595	94.6884	140.737	126.486	203.799	129.247	142.868	131.271	124.894	121.612	124.586
840	4.763	764.532	MGDG 34:6|MGDG 16:3_18:3	[M+NH4]+	MGDG	1.70674	2.0133	1.94996	2.59419	3.31867	3.02366	21.9267	24.6565	24.8317	25.4383	24.0404	22.2179
842	5.2	764.544	PG 34:2|PG 16:0_18:2	[M+NH4]+	PG	152.946	154.053	121.975	178.844	170.618	252.619	347.289	361.658	329.371	301.834	287.571	297.39
848	3.998	786.51	PE 40:8|PE 20:4_20:4	[M-H]-	PE	96.8457	88.9439	96.1222	88.6075	86.9445	131.344	6.4626	6.74128	6.87763	6.18912	5.96979	5.24772
849	5.25	766.547	MGDG 34:5|MGDG 16:2_18:3	[M+NH4]+	MGDG	3.1172	3.4118	3.37398	4.21902	5.03967	4.75318	25.5455	28.8149	28.2419	27.9927	27.1856	24.9978
850	5.67	766.558	PG 34:1|PG 16:0_18:1	[M+NH4]+	PG	16.2024	19.122	14.6336	18.4045	17.8406	24.2872	44.6528	50.2373	44.1451	51.1841	50.1507	51.8047
850	3.817	787.467	SQDG 32:3|SQDG 16:0_16:3	[M-H]-	SQDG	11.7437	11.9426	15.381	11.0066	14.1493	12.5141	15.1992	16.8008	18.5764	21.7952	19.9967	17.2695
851	9.873	766.65	Plastoquinone 9	[M+NH4]+	Others	75.7673	83.7856	42.0945	77.9677	82.362	134.747	115.886	139.407	138.069	158.39	139.077	129.966
853	4.239	789.484	SQDG 32:2|SQDG 16:0_16:2	[M-H]-	SQDG	30.8668	29.5644	33.1896	27.2545	35.0415	31.3371	18.6081	18.9721	25.2422	21.3654	20.0382	16.3521
854	3.683	768.501	PI-Cer 32:1;3O	[M+H]+	Others	2.34796	3.44768	2.87142	2.29327	2.52211	3.97126	0	0	0	0	0	0
855	5.725	768.563	MGDG 34:4|MGDG 16:2_18:2	[M+NH4]+	MGDG	2.21701	2.49324	2.4371	2.98984	3.11141	3.07958	25.504	29.8516	28.6083	28.1655	27.0436	24.0674
855	4.671	791.497	MGDG 34:6|MGDG 16:3_18:3	[M+FA-H]-	MGDG	28.4662	32.0433	24.7829	21.1742	30.2838	46.27	84.2912	97.555	92.6506	86.9492	85.206	83.433
856	4.956	791.499	SQDG 32:1|SQDG 18:0_14:1*	[M-H]-	SQDG	10.3756	11.076	8.26661	17.4158	11.5779	8.10558	0.712457	0.99347	0.893331	0.848962	0.807874	0.688416
861	6.242	770.578	MGDG 34:3|MGDG 16:0_18:3	[M+NH4]+	MGDG	1.29011	1.59516	1.54842	1.45804	1.67384	1.68056	3.97921	4.64931	4.61988	4.87827	4.51613	4.08188
861	5.166	793.516	MGDG 34:5|MGDG 16:2_18:3	[M-H]-	MGDG	597.093	633.647	382.198	428.469	525.425	740.353	438.652	433.968	449.257	357.35	370.619	416.488
862	6.933	770.615	HexCer 18:2;2O/20:0;O*	[M+H]+	HexCer	66.2158	80.1104	58.77	56.8329	51.4035	85.5367	6.95933	9.62721	8.31946	8.08785	7.73342	6.83807
863	5.629	795.528	MGDG 34:4|MGDG 16:2_18:2	[M+FA-H]-	MGDG	8.02892	9.3841	11.0865	10.1117	13.3773	21.997	95.6563	120.98	110.464	104.774	101.309	93.986
865	6.68	772.594	MGDG 34:2|MGDG 16:0_18:2	[M+NH4]+	MGDG	1.79077	2.24467	2.10074	2.46586	2.47691	2.58072	10.3796	12.7116	12.0968	9.82904	8.95622	8.13995
867	7.115	774.609	MGDG 34:1|MGDG 16:0_18:1	[M+NH4]+	MGDG	0.111309	0.118018	0.104217	0.0843393	0.0947701	0.0868637	1.14563	1.44124	1.38033	1.92397	1.70935	1.43446
867	6.139	797.542	MGDG 34:3|MGDG 16:0_18:3	[M+FA-H]-	MGDG	7.02782	8.38402	7.96899	5.76037	7.7602	12.7201	14.8477	19.2934	17.9699	18.5898	17.7674	16.5561
869	6.586	799.558	MGDG 34:2|MGDG 16:0_18:2	[M+FA-H]-	MGDG	5.88052	6.7951	7.58649	6.65735	7.06242	12.0015	26.8286	36.5551	33.0855	24.9357	23.0335	21.3777
869	6.246	775.533	MGDG 34:3|MGDG 16:0_18:3	[M+Na]+	MGDG	8.07292	10.2679	10.4837	7.07666	6.71697	13.2239	14.1792	19.38	16.1279	21.6676	18.6476	14.0821
873	6.681	777.549	MGDG 34:2|MGDG 16:0_18:2	[M+Na]+	MGDG	10.9547	13.3749	12.8375	11.9775	9.54746	21.6197	38.1567	56.2076	44.4532	46.4282	41.8183	33.239
875	4.679	805.512	MGDG 34:6|MGDG 16:3_18:3	[M+CH3COO]-	MGDG	6.46675	6.80964	10.3588	9.2984	12.9992	11.7807	117.042	158.871	149.364	157.164	147.114	125.186
876	6.471	780.551	PC 34:2	[M+Na]+	PC	1.75222	1.39109	1.71974	2.54581	1.59399	2.63476	14.788	15.5953	12.9089	11.6037	12.298	12.1464
878	5.894	780.553	PC 36:5|PC 18:2_18:3*	[M+H]+	PC	3.17579	3.09739	2.2214	3.74299	3.71644	5.46637	4.15149	4.55561	3.80618	3.84133	4.095	4.31345
879	5.162	807.527	MGDG 34:5|MGDG 16:2_18:3	[M+CH3COO]-	MGDG	8.61041	9.25223	14.0372	11.9991	15.6262	15.7719	93.6432	135.792	117.73	141.895	121.81	98.3669
879	8.725	780.628	Quinone compound	[M+NH4]+	Others	1.05497	1.10149	0.764495	0.729251	1.09688	1.59126	5.55735	6.80115	5.58421	5.44505	5.04146	5.9797
882	6.369	782.57	PC 36:4|PC 16:0_20:4	[M+H]+	PC	63.5978	58.3997	54.0613	76.4301	74.028	115.595	78.5017	91.3516	74.0997	73.9442	74.8153	79.6272
883	5.628	809.543	MGDG 34:4|MGDG 16:2_18:2	[M+CH3COO]-	MGDG	10.418	10.4462	19.0713	16.4309	19.5807	19.9875	195.12	263.221	234.554	246.505	229.788	180.334
883	8.345	782.645	Quinone compound	[M+NH4]+	Others	22.0489	24.6532	16.2383	18.2305	18.2719	31.4257	18.2915	25.5655	20.9517	23.4056	21.4417	20.6311
884	8.848	782.701	2-methoxy-3-methyl-6-all-trans-nonaprenylhydroquinone	[M+H]+	Others	14.4403	15.2024	10.0086	11.4264	11.5842	19.5732	0.161055	0.0572443	0.0982365	0.147452	0.103215	0.134161
888	6.142	811.558	MGDG 34:3|MGDG 16:0_18:3	[M+CH3COO]-	MGDG	8.23499	8.82754	13.1157	8.86615	11.391	11.093	30.86	42.7941	37.2975	42.82	39.7009	32.3397
890	6.579	813.574	MGDG 34:2|MGDG 16:0_18:2	[M+CH3COO]-	MGDG	10.2562	9.87746	16.9326	13.6411	14.8114	14.5426	69.569	97.6023	88.0248	78.737	67.2521	55.5554
890	7.758	784.66	UNPD123849	[M+H]+	Others	4.01857	5.06572	3.32582	3.81446	4.17642	7.41401	1.49562	1.36627	2.0763	2.01376	1.72344	1.57503
896	6.828	814.606	HexCer 38:2;3O|HexCer 22:0;2O/16:2;O	[M+FA-H]-	HexCer	86.6261	110.443	70.9491	67.9884	76.6949	121.884	7.41482	8.58076	8.38568	6.66761	6.17189	6.01522
897	4.362	815.499	SQDG 34:3|SQDG 16:0_18:3	[M-H]-	SQDG	172.593	171.121	225.356	162.874	192.082	185.062	157.502	185.235	197.084	199.67	184.523	158.964
898	7.011	815.589	MGDG 34:1|MGDG 16:0_18:1	[M+CH3COO]-	MGDG	1.29317	1.41122	1.74024	1.13293	1.3564	1.16572	15.0123	18.9954	18.1868	23.3837	21.612	17.856
900	6.594	816.553	PC 33:3;O|PC 18:2_15:1;O	[M+CH3COO]-	OxPC	4.19923	5.09526	3.64297	3.09751	4.26498	9.91121	7.00272	6.06769	8.292	6.89649	4.10233	4.92841
901	6.383	816.572	PC 34:2|PC 16:0_18:2	[M+CH3COO]-	PC	29.2414	28.0805	21.4782	37.8387	28.4715	39.4784	193.861	224.175	181.471	158.367	168.84	181.115
903	4.785	817.516	SQDG 34:2|SQDG 16:0_18:2	[M-H]-	SQDG	191.517	188.222	246.912	184.983	211.953	203.957	445.146	568.419	539.829	553.293	503.159	420.153
905	5.576	792.561	MGDG 36:6|MGDG 16:2_20:4	[M+NH4]+	MGDG	0.430518	0.469616	0.408554	0.521904	0.641409	0.536633	1.3329	1.40538	1.53084	1.54179	1.43158	1.42587
905	6.954	818.594	PC 34:1|PC 16:0_18:1	[M+CH3COO]-	PC	11.2457	10.7444	7.63661	8.49239	9.60737	13.9642	64.3757	83.2344	63.6747	90.2394	92.5773	98.2029
906	5.449	792.561	MGDG 36:6|MGDG 18:3_18:3	[M+NH4]+	MGDG	0.370948	0.44835	0.402313	0.313328	0.928383	0.288169	1.38508	1.52879	1.67117	1.62283	1.55786	1.54207
906	5.239	819.531	SQDG 34:1|SQDG 16:0_18:1	[M-H]-	SQDG	19.2021	20.4529	23.2166	13.7478	16.1508	15.1475	80.9584	104.254	99.9392	104.289	92.9945	78.3388
907	5.356	792.562	MGDG 36:6|MGDG 18:3_18:3	[M+NH4]+	MGDG	0.370948	0.44835	0.402313	0.712982	0.928383	0.759313	1.2581	1.41414	1.67117	1.67349	1.61948	1.55513
908	6.932	792.596	PC O-38:6*	[M+H]+	EtherPC	31.3494	31.3405	25.3418	33.4876	29.0329	45.8672	8.59824	8.32539	8.32599	6.93149	7.45345	7.27655
911	5.832	794.578	MGDG 36:5|MGDG 18:2_18:3	[M+NH4]+	MGDG	1.3672	1.65288	1.42749	1.99517	2.38369	2.1328	4.75481	5.47009	5.49532	5.33822	5.05627	4.61064
912	6.569	796.594	MGDG 36:4|MGDG 16:0_20:4	[M+NH4]+	MGDG	1.7084	1.97213	2.04446	1.89338	1.89822	2.19851	2.26235	2.72851	2.6048	2.35176	2.30733	2.12368
912	5.739	821.544	MGDG 36:5|MGDG 18:2_18:3	[M+FA-H]-	MGDG	20.3653	19.5833	10.7311	15.4811	19.5459	24.4907	28.4548	29.9967	30.9933	26.0768	26.2583	27.7272
913	6.277	796.594	MGDG 36:4|MGDG 18:2_18:2	[M+NH4]+	MGDG	0.625049	0.686852	0.725314	0.936348	0.953925	0.964522	4.34021	5.32121	5.06919	5.17901	4.46114	4.15293
915	6.179	823.56	MGDG 36:4|MGDG 18:2_18:2	[M+FA-H]-	MGDG	3.58543	4.35192	3.71173	3.88256	4.94482	7.99005	16.679	20.7373	20.2595	17.3441	16.7118	16.3922
916	8.191	798.64	3-Demethylubiquinone-9	[M+NH4]+	Others	10.9542	9.05031	7.17356	11.4291	9.36681	20.0323	29.5777	41.2709	24.1008	39.8641	34.2904	32.4803
925	6.831	828.622	HexCer 38:2;3O|HexCer 22:0;2O/16:2;O	[M+CH3COO]-	HexCer	98.5178	130.147	77.9813	75.901	89.8063	140.535	7.75347	9.22638	9.01803	7.52544	6.78424	6.75925
926	5.398	804.553	PC 38:7|PC 18:3_20:4*	[M+H]+	PC	5.67792	5.02241	3.76106	8.2411	9.10385	10.5254	5.19748	4.8844	4.78784	6.81266	7.23332	8.12695
927	4.502	831.504	PI 34:3|PI 16:0_18:3	[M-H]-	PI	79.3905	70.6716	60.6191	93.6203	90.9995	138.032	96.3497	105.683	100.524	92.391	103.521	107.02
930	4.941	833.52	PI 34:2|PI 16:0_18:2	[M-H]-	PI	78.3903	71.6307	61.5406	133.07	86.104	120.94	335.962	379.037	346.953	317.061	329.936	331.903
931	5.881	806.569	PC 38:6|PC 18:2_20:4	[M+H]+	PC	6.27868	5.85481	4.45144	7.31941	7.69853	10.1729	14.3367	15.9192	14.1958	18.667	19.7044	20.3655
932	5.403	835.535	PI 34:1|PI 16:0_18:1	[M-H]-	PI	2.65838	2.67961	2.1835	3.24748	3.17112	5.27954	58.9269	63.7658	57.3876	65.7938	70.5319	74.0846
933	5.734	835.561	MGDG 36:5|MGDG 18:2_18:3	[M+CH3COO]-	MGDG	5.36167	5.93514	9.77762	8.31028	11.2655	11.1961	33.5432	47.0399	42.8124	48.302	42.3092	35.2857
935	6.407	808.584	PC 38:5|PC 18:0_20:5*	[M+H]+	PC	4.75901	4.42422	3.93055	5.34366	5.16873	8.003	3.80049	4.31898	3.732	8.35873	7.80351	8.34929
938	6.478	837.569	MGDG 36:4|MGDG 16:0_20:4	[M+CH3COO]-	MGDG	4.56972	4.17331	7.81701	6.02357	6.4818	6.19976	9.39654	13.5119	10.9916	12.7434	10.4481	9.23702
939	6.182	837.576	MGDG 36:4|MGDG 18:2_18:2	[M+CH3COO]-	MGDG	4.008	4.16171	6.2491	5.64025	6.42532	6.81161	32.7318	46.5021	41.5492	42.4728	38.3024	31.455
939	5.271	812.555	SQDG 32:0|SQDG 16:0_16:0	[M+NH4]+	SQDG	3.80588	2.80995	3.18001	3.71575	4.53442	3.86901	5.25224	4.18539	4.5501	3.20265	3.73891	4.63771
943	7.284	814.631	PC 38:2	[M+H]+	PC	0.525693	0.522343	0.384374	0.456701	0.461736	0.6441	7.8661	9.19503	7.64486	7.31883	7.28225	7.49629
946	6.283	840.575	PC 36:4|PC 16:0_20:4	[M+CH3COO]-	PC	73.9392	69.4674	51.2495	92.1983	87.729	136.468	91.5466	99.2942	84.4371	81.8841	84.548	90.4718
948	5.734	818.578	MGDG 38:7|MGDG 18:3_20:4	[M+NH4]+	MGDG	4.96014	5.63543	5.63819	5.52313	6.68305	6.21947	3.66481	4.0938	4.13251	4.38173	4.11031	4.06662
950	4.709	841.515	SQDG 36:4|SQDG 16:0_20:4	[M-H]-	SQDG	54.7653	53.6411	68.4671	48.1439	59.2305	52.6819	22.1627	25.8869	27.6241	27.1157	25.707	22.8523
952	6.148	820.594	MGDG 38:6|MGDG 18:2_20:4	[M+NH4]+	MGDG	2.42629	2.82067	2.76557	3.113	3.46947	3.37675	9.30644	10.8387	10.5026	10.4706	10.2844	9.70947
953	4.956	843.531	SQDG 36:3|SQDG 18:0_18:3	[M-H]-	SQDG	19.4832	17.9942	19.5242	21.6901	16.8672	13.146	13.4102	15.7888	16.9233	15.1823	13.3262	12.6834
959	5.847	849.578	SQDG 36:0|SQDG 16:0_20:0	[M-H]-	SQDG	43.9221	44.3488	48.256	39.2751	44.3758	38.3438	50.165	58.5793	59.9363	56.7241	52.2495	43.5034
964	7.954	826.676	HexCer 18:2;2O/24:0;O*	[M+H]+	HexCer	3.04649	3.66354	2.22142	2.85216	3.44085	4.58165	0.0571164	0	0.067288	0	0	0
969	4.859	857.52	PI 36:4|PI 16:0_20:4	[M-H]-	PI	119.153	102.357	101.192	133.461	123.007	189.541	127.748	141.037	130.54	127.815	129.321	135.579
971	5.638	859.559	MGDG 38:7|MGDG 18:3_20:4	[M+CH3COO]-	MGDG	26.1287	27.9191	46.3407	32.1066	42.8319	42.0663	27.6861	37.7988	32.9994	38.8905	35.4273	30.3814
973	6.049	861.576	MGDG 38:6|MGDG 18:2_20:4	[M+CH3COO]-	MGDG	18.3543	19.7146	28.7786	22.9244	28.3135	27.8408	72.8545	101.119	85.8374	100.353	91.5389	78.2017
974	4.454	834.54	SQDG 34:3|SQDG 16:0_18:3	[M+NH4]+	SQDG	3.19578	3.55014	3.58173	3.55662	3.55842	3.54244	3.83489	4.91536	4.37463	5.25767	4.92178	4.28891
976	5.037	835.533	PI 34:2	[M+H]+	PI	1.26881	1.73336	1.2583	1.83498	1.59218	2.14765	4.96358	7.06659	6.13619	7.05387	6.44871	5.39835
976	3.883	863.498	SQDG 38:7|SQDG 18:3_20:4	[M-H]-	SQDG	10.8984	10.0778	14.1864	9.53255	11.7552	10.883	1.05937	0.971743	1.05129	1.28376	1.22604	1.07835
978	4.882	836.556	SQDG 34:2|SQDG 16:0_18:2	[M+NH4]+	SQDG	2.3923	2.47877	2.61408	2.51267	2.37475	2.43804	5.58954	6.75	6.26731	6.19392	6.20641	5.33555
979	8.733	836.677	TG 50:8|TG 16:2_16:3_18:3	[M+NH4]+	TG	5.44468	5.97113	5.15826	1.20003	1.18486	1.70147	0	0	0	0	0	0
993	5.588	842.577	MGDG 40:9|MGDG 20:4_20:5	[M+NH4]+	MGDG	0.698165	0.834668	0.689545	0.643589	1.02159	0.813289	1.03084	1.12134	1.1974	1.27922	1.25566	1.26566
995	6.026	844.594	MGDG 40:8|MGDG 20:4_20:4*	[M+NH4]+	MGDG	7.1091	8.39537	8.30331	7.73071	9.023	8.70017	10.3066	12.2975	11.7905	13.6162	12.7126	12.38
998	6.31	846.608	MGDG 40:7|MGDG 20:3_20:4	[M+NH4]+	MGDG	0.360753	0.41271	0.464783	0.432669	0.537793	0.490867	0.920301	1.09878	1.01024	1.10952	1.10539	1.06727
999	9.997	846.753	TG 50:3|TG 16:0_16:0_18:3	[M+NH4]+	TG	3.86698	4.16353	4.30994	1.57646	3.20111	3.91282	0.233023	0.33136	0.367364	0.3438	0.332743	0.341307
1000	5.928	885.574	MGDG 40:8|MGDG 20:4_20:4	[M+CH3COO]-	MGDG	47.2578	48.677	73.2185	50.2427	65.6541	63.6235	77.1995	106.549	88.8894	114.752	103.213	90.2513
1002	4.219	889.514	SQDG 40:8|SQDG 20:4_20:4	[M-H]-	SQDG	13.7838	14.4101	15.1391	10.4925	14.289	12.7629	0.763893	0.936369	0.95849	1.02059	0.975754	0.858198
1004	10.172	848.77	TG 50:2|TG 16:0_16:0_18:2	[M+NH4]+	TG	2.57826	2.96916	2.43285	1.74624	1.803	2.80109	0.481642	0.651749	0.588219	0.884275	0.855922	0.725888
1008	4.59	850.543	PI 34:3	[M+NH4]+	PI	121.859	120.254	114.907	153.119	132.057	265.801	177.366	219.296	255.089	217.618	248.701	190.457
1013	5.04	852.56	PI 34:2	[M+NH4]+	PI	61.6055	66.1179	59.4499	91.1164	77.6255	129.272	432.193	543.909	462.469	463.107	482.004	457.668
1014	8.518	852.647	PE 44:4|PE 24:0_20:4	[M+H]+	PE	6.66326	6.32053	4.97523	7.63378	6.33093	14.0125	26.5549	18.8623	18.3005	13.1553	16.8278	27.0693
1028	8.768	862.691	TG 52:9|TG 16:3_18:3_18:3	[M+NH4]+	TG	9.11881	10.5612	9.93873	3.16955	4.12055	4.94839	0.195658	0.310768	0.154878	0.122905	0.147061	0.10913
1029	6.031	915.607	DGDG 34:2|DGDG 16:0_18:2	[M-H]-	DGDG	7.85189	9.83275	8.36695	7.37295	10.7643	16.2998	48.6717	61.9689	57.2201	51.8076	49.4061	45.533
1034	5.951	868.618	SQDG 36:0|SQDG 16:0_20:0	[M+NH4]+	SQDG	0.364485	0.404173	0.482199	0.38937	0.368607	0.379796	0.571504	0.731551	0.717496	0.671979	0.621815	0.639444
1035	9.552	868.74	TG 52:6|TG 16:0_18:3_18:3	[M+NH4]+	TG	26.0304	28.3593	26.5074	13.0114	17.9156	23.6192	0.496145	0.759113	0.558074	0.480707	0.520143	0.510437
1038	9.775	870.755	TG 52:5|TG 16:0_18:2_18:3	[M+NH4]+	TG	20.064	21.4878	20.1856	9.61633	13.8152	17.982	1.88226	2.04319	1.75596	1.78453	2.06057	1.85435
1040	8.48	871.575	Pheophytin A	[M+H]+	Others	539.675	565.95	612.557	477.557	376.686	775.506	143.841	369.945	219.046	149.019	142.176	139.199
1041	10.1	872.769	TG 52:4|TG 16:0_16:0_20:4	[M+NH4]+	TG	5.0152	5.61038	5.04567	2.91366	3.66387	5.38818	0.419613	0.62177	0.490654	0.622486	0.682756	0.50778
1042	9.977	872.77	TG 52:4|TG 16:0_18:2_18:2	[M+NH4]+	TG	8.26765	9.14303	10.2584	5.44189	6.06212	8.62792	2.10619	2.21392	2.36151	2.37238	2.20864	2.19772
1048	4.953	876.56	PI 36:4	[M+NH4]+	PI	179.77	172.706	163.123	228.342	180.806	339.898	218.906	262.934	238.697	262.222	255.214	258.166
1050	7.185	878.629	TG 54:15|TG 18:5_18:5_18:5	[M+NH4]+	TG	12.5005	13.1409	16.123	5.26733	5.49507	5.98949	0	0	0	0	0	0
1052	7.523	880.646	TG 54:14|TG 18:4_18:5_18:5	[M+NH4]+	TG	32.1042	31.5743	41.4726	15.6943	14.3632	17.6841	0	0	0	0	0	0
1053	9.761	880.718	Coenzyme Q10	[M+NH4]+	Others	5.27024	5.52772	3.99588	5.01786	8.25356	10.6	16.6658	15.6755	19.9425	17.8967	16.9635	19.3866
1056	7.842	882.662	TG 54:13|TG 18:4_18:4_18:5	[M+NH4]+	TG	82.0551	82.7774	96.727	37.6587	36.4148	46.8707	0	0	0	0	0	0.0416181
1057	9.686	882.734	Ubiquinol-10	[M+H]+	Others	6.58177	6.79043	4.43483	6.20312	9.98452	14.1863	1.9025	1.29063	2.53493	0.111256	1.11197	0
1060	8.138	884.677	TG 54:12|TG 18:4_18:4_18:4	[M+NH4]+	TG	87.7125	87.3294	102.975	42.9046	36.5611	52.7565	0	0	0	0	0	0
1062	7.602	885.553	Pheophytin B	[M+H]+	Others	27.2001	28.6018	69.8299	23.4586	31.611	50.058	2.05361	14.1738	5.41239	1.69764	1.54542	1.78564
1069	8.146	887.569	Chlorophyll a derivative	[M+H]+	Others	72.748	69.0111	122.048	75.3864	61.9138	83.0653	0.823709	3.50715	0.71491	0.575863	0.524278	0.515689
1070	7.845	887.615	TG 54:13|TG 18:4_18:4_18:5	[M+Na]+	TG	15.7654	15.8855	23.2482	8.24253	6.52372	9.69119	0	0	0	0	0	0
1072	8.939	888.707	TG 54:10|TG 16:3_18:3_20:4	[M+NH4]+	TG	24.0684	26.997	26.1853	9.94964	12.8738	15.348	0.620913	0.781055	0.434991	0.252797	0.318816	0.329242
1073	8.75	888.707	TG 54:10|TG 18:3_18:3_18:4	[M+NH4]+	TG	10.3202	9.95737	11.3135	4.65062	5.0818	6.25606	0	0	0	0	0	0
1075	6.425	951.505	Chlorophyll B	[M+FA-H]-	Others	91.1912	105.059	96.166	73.5007	76.2755	135.949	64.2746	76.936	68.8002	73.206	70.0808	66.4317
1075	8.135	889.63	TG 54:12|TG 18:4_18:4_18:4	[M+Na]+	TG	15.1379	15.6482	23.0121	8.88849	5.74284	9.7599	0	0	0	0	0	0
1077	9.182	890.723	TG 54:9|TG 16:2_18:3_20:4	[M+NH4]+	TG	26.6071	27.6772	28.4391	11.2133	14.5123	19.3567	0.685482	0.916403	0.633539	0.312482	0.346118	0.373735
1078	7.647	951.541	Chlorophyll A	[M+Hac-H]-	Others	159.201	159.983	65.3339	48.7805	135.283	179.412	28.5818	21.8573	28.9583	26.4593	23.3373	22.7573
1078	9.066	890.724	TG 54:9|TG 18:3_18:3_18:3	[M+NH4]+	TG	18.4357	18.8612	20.0069	7.1456	10.9076	11.3275	0.367124	0.492405	0.26977	0.123128	0.0350934	0.0775956
1079	7.333	951.542	Chlorophyll B	[M-H]-	Others	1062.16	1145.86	880.746	703.369	865.579	1486.48	462.25	550.834	500.494	508.248	480.036	462.598
1085	9.441	892.739	TG 54:8|TG 16:1_18:3_20:4	[M+NH4]+	TG	26.1713	28.7286	28.045	13.0464	15.6341	19.7766	1.20907	1.60599	0.771415	0.611935	0.603305	0.552425
1086	7.742	893.543	Chlorophyll A'	[M+H]+	Others	22.1433	21.0476	10.446	8.49354	19.7615	26.7657	6.69865	6.60456	7.40373	8.11574	6.33658	5.60549
1087	7.414	893.544	Chlorophyll A	[M+H]+	Others	313.515	341.354	300.085	249.021	225.534	457.706	268.06	382.285	305.481	363.652	322.906	267.038
1090	9.692	894.755	TG 54:7|TG 16:0_18:3_20:4	[M+NH4]+	TG	55.6731	61.5903	63.8766	29.2944	36.0708	50.2048	2.75049	3.831	2.79002	2.79547	2.82011	2.874
1093	9.899	896.77	TG 54:6|TG 18:2_18:2_18:2	[M+NH4]+	TG	31.2955	33.7035	37.6164	17.7458	17.7771	26.9082	4.56972	6.05536	4.74409	5.24608	5.47088	5.13159
1098	9.897	901.724	TG 54:6|TG 18:2_18:2_18:2	[M+Na]+	TG	6.58347	7.06289	7.70104	3.73349	3.73168	5.41552	1.21958	1.44026	1.2044	1.35613	1.36146	1.31438
1103	5.032	961.59	DGDG 38:7|DGDG 18:3_20:4	[M-H]-	DGDG	14.4276	17.7879	17.6841	10.4318	16.9637	27.6455	11.6053	13.5887	13.0297	11.3929	11.4727	11.2746
1107	5.49	963.605	DGDG 38:6|DGDG 18:2_20:4	[M-H]-	DGDG	2.70259	3.44967	2.78823	1.74327	2.41465	4.3952	11.7463	14.9064	13.3279	14.2752	13.1434	12.0682
1112	6.546	907.522	Chlorophyll B	[M+H]+	Others	164.417	183.743	178.825	129.158	116.732	232.869	98.9781	146.9	121.205	138.732	121.351	100.405
1113	6.896	907.522	Chlorophyll B'	[M+H]+	Others	14.8664	12.1839	14.6582	6.50355	12.1112	14.8708	1.96156	1.98711	2.36576	2.76794	2.22466	1.67475
1116	8.074	908.677	TG 56:14|TG 18:4_18:5_20:5*	[M+NH4]+	TG	5.38472	5.74743	7.16742	2.3517	3.17296	3.35755	0	0	0	0	0	0
1122	6.526	910.646	DGDG 32:0|DGDG 16:0_16:0	[M+NH4]+	DGDG	0.461006	0.359134	0.349926	0.556614	0.794722	0.541915	1.82403	1.22012	1.44156	0.745254	0.992474	1.34769
1123	8.364	910.692	TG 56:13|TG 18:4_20:4_18:5	[M+NH4]+	TG	17.5082	18.6398	20.4233	7.44773	9.6476	12.1003	0	0	0	0	0	0
1128	5.047	971.596	DGDG 34:4|DGDG 16:2_18:2	[M+CH3COO]-	DGDG	1.33882	1.238	2.10395	1.11517	1.48154	1.4937	11.9977	15.4648	14.4985	14.0908	12.736	10.7012
1128	8.969	914.723	TG 56:11|TG 18:3_18:3_20:5	[M+NH4]+	TG	20.9509	23.087	27.0337	7.64249	11.0872	12.1779	0.15909	0.184865	0.15255	0.0295083	0.0459527	0.0217782
1130	6.523	915.601	DGDG 32:0|DGDG 16:0_16:0	[M+Na]+	DGDG	1.58392	1.0357	1.41192	2.02563	2.03023	2.4326	7.10764	5.31556	5.39537	3.76651	4.67061	5.52741
1130	5.604	973.612	DGDG 34:3|DGDG 16:0_18:3	[M+CH3COO]-	DGDG	23.4093	24.1952	40.7041	25.2893	34.9757	33.9216	46.6647	63.304	58.1939	59.9677	53.1377	45.1975
1131	6.031	975.628	DGDG 34:2|DGDG 16:0_18:2	[M+CH3COO]-	DGDG	10.5434	11.1771	16.9891	12.056	15.9616	14.9304	122.69	165.533	151.886	149.035	137.648	111.294
1135	9.23	916.739	TG 56:10|TG 18:3_18:3_20:4	[M+NH4]+	TG	60.5176	65.3285	76.1265	22.0642	28.3265	40.0707	2.37737	3.3417	2.28071	0.607064	0.808958	0.699645
1139	9.457	918.755	TG 56:9|TG 18:2_18:3_20:4	[M+NH4]+	TG	39.3206	44.2275	50.1613	16.5589	20.9229	28.5883	7.84871	9.96721	8.38606	2.87277	3.11233	2.99607
1161	4.698	995.595	DGDG 36:6|DGDG 18:3_18:3	[M+CH3COO]-	DGDG	10.212	10.7985	16.7025	9.85235	15.0554	14.5741	7.07541	8.93895	8.84247	7.69512	7.81543	6.43892
1164	5.177	997.611	DGDG 36:5|DGDG 18:2_18:3	[M+CH3COO]-	DGDG	6.49329	6.45363	10.814	6.46502	9.81937	9.88882	10.8965	16.3195	13.0075	15.1246	12.869	10.2319
1167	5.147	930.616	DGDG 34:4|DGDG 16:2_18:2	[M+NH4]+	DGDG	0.388283	0.446631	0.48059	0.330085	0.452746	0.401233	3.52328	3.89918	3.99007	3.62122	3.53511	3.16902
1169	4.178	931.539	DGDG 34:6	[M+Na]+	DGDG	3.35151	3.8531	4.2275	2.85311	3.68935	6.37717	17.6547	20.2177	21.016	21.8841	21.0515	17.0151
1171	5.693	932.631	DGDG 34:3|DGDG 16:0_18:3	[M+NH4]+	DGDG	4.97021	5.89784	6.19418	5.97897	6.7436	6.58449	9.37329	10.7913	10.4313	10.1021	9.53643	8.56596
1173	6.128	934.648	DGDG 34:2|DGDG 16:0_18:2	[M+NH4]+	DGDG	2.14355	2.69819	2.56205	2.76385	3.25331	2.95114	22.0422	25.7469	24.3997	22.5644	22.219	19.9533
1175	5.032	1007.6	DGDG 38:7|DGDG 18:3_20:4	[M+FA-H]-	DGDG	10.9038	13.35	13.0379	7.85511	12.3	21.7669	12.1076	14.0336	13.2132	12.4449	11.6587	12.36
1183	8.864	938.723	TG 58:13|TG 18:4_20:4_20:5	[M+NH4]+	TG	9.32137	9.75965	11.4347	3.56178	5.59361	5.95324	0.0287107	0	0	0	0	0
1186	6.127	939.603	DGDG 34:2|DGDG 16:0_18:2	[M+H]+	DGDG	13.4469	16.0619	16.6518	13.579	12.5472	23.2801	48.6129	68.0771	54.0831	62.6784	58.3074	44.9275
1188	5.032	1021.61	DGDG 38:7|DGDG 18:3_20:4	[M+CH3COO]-	DGDG	13.7868	14.9328	23.7883	14.2638	20.0378	20.339	27.2549	35.0559	31.1776	33.5756	30.6768	25.5874
1188	9.136	940.739	TG 58:12|TG 18:3_20:4_20:5	[M+NH4]+	TG	45.9097	48.8571	60.327	15.6115	20.1243	25.5484	0.878245	1.24489	0.867949	0.259757	0.258752	0.239233
1189	5.49	1023.63	DGDG 38:6|DGDG 18:2_20:4	[M+CH3COO]-	DGDG	1.66997	1.85242	3.07173	1.78916	2.57587	2.62443	28.5177	37.3705	35.128	41.2424	35.8389	28.9762
1191	9.377	942.754	TG 58:11|TG 18:3_20:4_20:4	[M+NH4]+	TG	109.123	126.806	147.252	41.4559	47.9557	64.8361	8.16913	11.2141	7.84366	2.76123	2.82207	2.71454
1193	9.597	944.771	TG 58:10|TG 18:2_20:4_20:4	[M+NH4]+	TG	36.6774	40.9038	51.4579	19.0044	19.0804	28.258	3.39734	4.75638	3.77321	2.45456	2.61341	2.20872
1195	9.135	945.694	TG 58:12|TG 18:4_20:4_20:4*	[M+Na]+	TG	10.5736	11.6644	14.7687	3.69381	3.58482	5.44386	0.351499	0.523676	0.310788	0.0663659	0.120342	0.0832797
1196	9.808	946.784	TG 58:9|TG 18:1_20:4_20:4	[M+NH4]+	TG	8.11156	8.8548	11.7241	3.58681	4.16685	5.7503	0.507931	0.735998	0.583239	0.510355	0.6507	0.46087
1199	9.376	947.709	TG 58:11|TG 18:3_20:4_20:4	[M+Na]+	TG	21.7347	25.8393	32.0217	8.98989	7.54063	12.108	2.35073	3.47987	2.22555	0.822669	0.93157	0.751608
1207	9.688	950.818	TG 58:7|TG 18:0_20:2_20:5*	[M+NH4]+	TG	12.6929	13.5853	14.0113	6.15871	7.73447	10.3328	0.575926	0.798773	0.506389	0.468681	0.562077	0.481058
1216	4.79	954.616	DGDG 36:6|DGDG 18:3_18:3	[M+NH4]+	DGDG	2.74612	3.2711	3.57786	2.96225	3.85721	3.70151	1.69503	1.84316	1.89371	1.72391	1.69638	1.51967
1222	5.268	956.631	DGDG 36:5|DGDG 18:2_18:3	[M+NH4]+	DGDG	2.73021	3.16105	3.19173	2.83458	3.67056	3.51247	3.62903	4.14004	4.0026	3.82393	3.62183	3.24505
1226	5.744	958.646	DGDG 36:4|DGDG 18:1_18:3	[M+NH4]+	DGDG	1.3431	1.58196	1.72821	1.4956	1.75044	1.69097	1.80715	2.2025	2.03786	2.09319	1.95226	1.67849
1244	9.288	966.756	TG 60:13|TG 20:4_20:4_20:5	[M+NH4]+	TG	42.512	44.4751	56.62	12.6789	15.5482	21.1053	0.981155	1.40523	0.947716	0.415204	0.455815	0.433712
1248	9.514	968.77	TG 60:12|TG 20:4_20:4_20:4	[M+NH4]+	TG	112.792	120.569	160.466	46.4595	43.3891	65.2575	3.08173	5.33298	3.58495	1.79539	1.94403	1.48945
1251	9.286	971.71	TG 60:13|TG 20:4_20:4_20:5	[M+Na]+	TG	9.35277	9.62527	13.379	2.90581	2.61397	4.26173	0.429744	0.552424	0.367188	0.160765	0.178841	0.166908
1255	9.517	973.725	TG 60:12|TG 20:4_20:4_20:4	[M+Na]+	TG	23.2748	25.5983	35.1038	10.7196	6.94237	12.745	1.18597	1.93577	1.35094	0.711067	0.718463	0.586813
1257	7.984	974.743	TG 58:11;2O|TG 20:4_20:4_18:3;2O	[M+NH4]+	OxTG	10.8431	10.607	6.38725	6.75193	3.95962	9.01942	0	0	0	0	0	0
1269	5.133	980.631	DGDG 38:7|DGDG 18:3_20:4	[M+NH4]+	DGDG	3.89774	4.49572	4.77207	3.86619	4.72679	4.69444	6.01905	6.93095	6.81751	6.78779	6.48233	6.16124
1272	5.43	982.646	DGDG 38:6|DGDG 18:3_20:3	[M+NH4]+	DGDG	0.795218	0.937007	0.950222	0.943419	1.06222	0.975974	0.318836	0.374275	0.39964	0.328571	0.326496	0.319687
1273	5.592	982.646	DGDG 38:6|DGDG 18:2_20:4	[M+NH4]+	DGDG	0.645362	0.845742	0.793574	0.630461	0.856727	0.783902	8.3341	9.37999	9.511	8.63283	8.41307	7.69769
1274	4.667	983.57	PI 44:9*	[M+Na]+	PI	47.9772	50.6176	65.0742	43.886	56.1242	97.1769	86.986	98.948	102.561	99.2031	107.186	95.1126
1300	5.474	1006.65	DGDG 40:8|DGDG 20:4_20:4	[M+NH4]+	DGDG	0.759015	0.929846	0.94272	0.454647	0.707301	0.587121	1.8316	2.04608	2.02509	2.0693	1.93413	1.94127
1326	10.515	1030.88	TG 64:9|TG 24:1_20:4_20:4*	[M+NH4]+	TG	1.0358	1.27217	1.46965	0.99135	1.3758	2.01545	0.113159	0.0532711	0.0259309	0.0269472	0.0331301	0.0271574
