# Supplementary material for: Lipidomic analysis of moss species Bryum pseudotriquetrum and Physcomitrium patens under cold stress
Source: Plant Environ Interact. 2022 Dec 22;3(6):254–63. doi: 10.1002/pei3.10095 (PMC10168071; doi:10.1002/pei3.10095)
Supplement: Supplementary file 2 — Data S2 [file PEI3-3-254-s003.xlsx]

## Sheet: Bryum POS log trans
Primary ID	Average Rt(min)_Average Mz	Metabolite name	Adduct type	MS/MS assigned	Ontology	VIP	p value	-log10P	Fold change	log2FC
196	2.231_496.34	LPC 16:0/0:0	[M+H]+	TRUE	LPC	1.73799	0.0191265	1.71836	1.35394	0.437164
214	1.844_520.34	LPC 18:2	[M+H]+	TRUE	LPC	0.802397	0.299597	0.523463	1.09761	0.134366
237	1.804_544.34	LPC 20:4	[M+H]+	TRUE	LPC	1.22922	0.0805077	1.09416	1.14078	0.190021
285	4.885_568.427	Cer 36:8;3O|Cer 14:2;2O/22:6;O	[M+H]+	TRUE	Cer_HS	0.42019	0.57303	0.241823	1.04683	0.0660272
286	4.33_568.427	Cer 36:8;3O|Cer 14:2;2O/22:6;O	[M+H]+	TRUE	Cer_HS	0.196338	0.816468	0.0880608	1.0144	0.0206267
350	7.907_591.495	DG 32:0	[M+Na]+	TRUE	DG	1.33096	0.0795712	1.09924	0.865716	-0.208034
361	8.194_596.598	Cer 38:0;2O|Cer 18:0;2O/20:0	[M+H]+	TRUE	Cer_NDS	0.352238	0.53388	0.272556	0.934564	-0.0976346
383	5.764_602.478	DG 34:6|DG 16:3_18:3	[M+NH4]+	TRUE	DG	2.09191	0.0322474	1.49151	0.843384	-0.245738
392	6.225_604.495	DG 34:5|DG 16:2_18:3	[M+NH4]+	TRUE	DG	1.83614	0.0719181	1.14316	0.874615	-0.19328
401	6.677_606.509	DG 34:4|DG 16:2_18:2	[M+NH4]+	TRUE	DG	2.13485	0.0205988	1.68616	0.84428	-0.244207
402	6.896_606.51	DG 34:4|DG 16:1_18:3	[M+NH4]+	TRUE	DG	1.34686	0.116349	0.934237	0.89854	-0.154345
411	7.176_608.525	DG 34:3|DG 16:0_18:3	[M+NH4]+	TRUE	DG	1.19456	0.14385	0.84209	0.948056	-0.0769558
415	6.233_609.449	DG 34:5	[M+Na]+	TRUE	DG	2.14759	0.0390361	1.40853	0.768571	-0.37975
420	7.558_610.542	DG 34:2|DG 16:0_18:2	[M+NH4]+	TRUE	DG	1.06224	0.194167	0.711825	0.956045	-0.0648496
424	7.947_612.556	DG 34:1|DG 16:0_18:1	[M+NH4]+	TRUE	DG	1.54088	0.0455296	1.34171	0.855724	-0.224783
428	7.184_613.48	DG 34:3	[M+Na]+	TRUE	DG	1.33808	0.135995	0.866477	0.916918	-0.125135
434	7.562_615.496	DG 34:2	[M+Na]+	TRUE	DG	1.01808	0.259201	0.586363	0.943288	-0.0842298
440	7.946_617.511	DG 34:1	[M+Na]+	TRUE	DG	1.24297	0.116464	0.933808	0.845625	-0.24191
485	6.333_630.509	DG 36:6|DG 18:3_18:3	[M+NH4]+	TRUE	DG	1.10827	0.271477	0.566267	0.914018	-0.129706
493	6.777_632.525	DG 36:5|DG 18:2_18:3	[M+NH4]+	TRUE	DG	1.35254	0.160559	0.794365	0.914443	-0.129035
499	7.189_634.542	DG 36:4|DG 18:1_18:3	[M+NH4]+	TRUE	DG	1.58053	0.0635768	1.1967	0.894396	-0.161014
500	7.463_634.542	DG 36:4|DG 16:0_20:4	[M+NH4]+	TRUE	DG	1.29797	0.143385	0.843496	0.943486	-0.083927
506	7.632_636.556	DG 36:3|DG 16:0_20:3	[M+NH4]+	TRUE	DG	1.39353	0.0788354	1.10328	0.907812	-0.139535
507	6.885_636.571	CE 16:3	[M+NH4]+	TRUE	CE	0.65848	0.331208	0.479899	1.04764	0.067143
510	6.792_637.48	DG 36:5	[M+Na]+	TRUE	DG	1.55261	0.0930903	1.0311	0.86884	-0.202838
519	7.481_639.497	DG 36:4	[M+Na]+	TRUE	DG	1.25681	0.308073	0.511346	0.895421	-0.159362
553	7.988_652.624	Cer 41:0;4O|Cer 18:0;3O/23:0;(2OH)	[M+H-H2O]+	TRUE	Cer_AP	1.20976	0.100258	0.998881	0.892335	-0.164343
556	6.215_654.509	DG 38:8|DG 18:4_20:4	[M+NH4]+	TRUE	DG	1.16896	0.271509	0.566216	0.892232	-0.164509
566	6.655_656.526	DG 38:7|DG 18:3_20:4	[M+NH4]+	TRUE	DG	1.77038	0.0831671	1.08005	0.893166	-0.163
568	8_656.619	Cer 40:0;4O|Cer 18:0;3O/22:0;(2OH)	[M+H]+	TRUE	Cer_AP	0.187217	0.828721	0.0815917	1.04508	0.0636134
577	7.054_658.542	DG 38:6|DG 18:2_20:4	[M+NH4]+	TRUE	DG	1.73335	0.0492645	1.30747	0.894843	-0.160294
581	7.305_660.557	DG 38:5|DG 18:2_20:3	[M+NH4]+	TRUE	DG	1.24587	0.0946048	1.02409	0.88667	-0.173531
588	7.964_662.571	DG 38:4|DG 18:0_20:4	[M+NH4]+	TRUE	DG	1.10622	0.200673	0.697511	0.899174	-0.153328
596	8.219_666.64	Cer 42:0;4O|Cer 18:0;3O/24:0;(2OH)	[M+H-H2O]+	TRUE	Cer_AP	1.16474	0.125255	0.902205	0.947808	-0.0773333
600	7.75_668.619	Cer 41:1;4O|Cer 18:0;3O/23:1;(2OH)	[M+H]+	TRUE	Cer_AP	0.104945	0.982642	0.00760468	1.00123	0.00177342
606	8.237_670.634	Cer 41:0;4O|Cer 18:0;3O/23:0;(2OH)	[M+H]+	TRUE	Cer_AP	0.654021	0.534072	0.2724	1.10294	0.141354
624	6.518_680.525	DG 40:9|DG 20:4_20:5	[M+NH4]+	TRUE	DG	1.87687	0.0347402	1.45917	0.830727	-0.267554
626	8.421_680.656	Cer 43:0;4O|Cer 18:0;3O/25:0;(2OH)	[M+H-H2O]+	TRUE	Cer_AP	1.2638	0.185952	0.730599	0.913982	-0.129762
631	6.932_682.542	DG 40:8|DG 20:4_20:4	[M+NH4]+	TRUE	DG	1.45184	0.0980772	1.00843	0.938185	-0.0920557
632	7.986_682.635	Cer 42:1;4O|Cer 18:0;3O/24:1;(2OH)	[M+H]+	TRUE	Cer_AP	0.219841	0.791773	0.101399	0.991099	-0.0128989
636	7.197_684.556	DG 40:7|DG 20:3_20:4	[M+NH4]+	TRUE	DG	1.54377	0.0802777	1.09541	0.885389	-0.175617
638	8.456_684.651	Cer 42:0;4O|Cer 18:0;3O/24:0;(2OH)	[M+H]+	TRUE	Cer_AP	0.603008	0.603029	0.219662	1.0619	0.0866479
648	6.93_687.497	DG 40:8	[M+Na]+	TRUE	DG	1.22991	0.17403	0.759376	0.935286	-0.0965205
649	5.491_688.492	PA 16:0_18:3	[M+H]+	TRUE	PA	0.638944	0.47784	0.320717	0.952853	-0.0696744
657	6.275_690.506	Unsettled: PE 17:0_15:1	[M+H]+	TRUE	PE	0.714515	0.419169	0.377611	1.05452	0.0765865
659	6.354_690.506	PA 16:0_18:2	[M+H]+	TRUE	PA	0.293829	0.739969	0.130786	1.03546	0.0502718
660	6.08_690.508	Unsettled: PE 16:0_16:1	[M+H]+	TRUE	PE	1.10051	0.180862	0.742653	0.942045	-0.0861321
670	8.64_694.672	Cer 44:0;4O|Cer 18:0;3O/26:0;(2OH)	[M+H-H2O]+	TRUE	Cer_AP	1.20185	0.147182	0.832145	0.926126	-0.11072
671	6.013_695.546	DG 40:4	[M+Na]+	TRUE	DG	0.570903	0.523475	0.281104	1.07928	0.110069
674	8.21_696.65	Cer 43:1;4O|Cer 18:0;3O/25:1;(2OH)	[M+H]+	TRUE	Cer_AP	0.119076	0.889205	0.0509981	1.00586	0.00842952
680	8.66_698.666	Cer 43:0;4O|Cer 18:0;3O/25:0;(2OH)	[M+H]+	TRUE	Cer_AP	1.0826	0.388408	0.410712	1.167	0.222805
689	5.088_702.507	PA 35:3	[M+H]+	TRUE	PA	1.54634	0.0657603	1.18204	2.64785	1.40482
696	10.672_704.632	SE 28:1/20:4	[M+NH4]+	TRUE	CASE	1.19277	0.320041	0.494794	1.42319	0.509128
701	5.994_706.538	PA 35:1	[M+H]+	TRUE	PA	1.33352	0.0635477	1.1969	3.97095	1.98948
713	8.407_710.666	Cer 44:1;4O|Cer 18:0;3O/26:1;(2OH)	[M+H]+	TRUE	Cer_AP	0.229117	0.795409	0.0994095	0.982179	-0.0259421
717	8.854_712.682	Cer 44:0;4O|Cer 18:0;3O/26:0;(2OH)	[M+H]+	TRUE	Cer_AP	1.32596	0.319591	0.495405	1.28881	0.36604
718	5.92_714.507	PA 18:1_18:3	[M+H]+	TRUE	PA	0.0615936	0.957896	0.0186816	0.9969	-0.0044793
722	6.464_716.522	PE 34:2|PE 16:0_18:2	[M+H]+	TRUE	PE	1.43504	0.0868703	1.06113	1.17234	0.229391
750	5.429_728.522	PMeOH 36:4|PMeOH 16:0_20:4	[M+H]+	TRUE	PMeOH	1.76747	0.014238	1.84655	2.09195	1.06485
755	6.398_732.554	PC 32:1|PC 16:0_16:1	[M+H]+	TRUE	PC	0.073551	0.916229	0.037996	0.991548	-0.0122455
758	6.976_734.57	PC 32:0|PC 16:0_16:0	[M+H]+	TRUE	PC	0.655249	0.531464	0.274526	0.95222	-0.0706332
762	4.785_736.49	Unsettled: PE 18:3_18:3	[M+H]+	TRUE	PE	0.112574	0.895842	0.0477686	0.991357	-0.0125234
769	5.383_738.529	PG 32:1	[M+NH4]+	TRUE	PG	1.53613	0.0725114	1.13959	1.11723	0.159926
773	6.362_740.523	PE 36:4|PE 16:0_20:4	[M+H]+	TRUE	PE	1.27445	0.175192	0.756486	1.12388	0.168488
775	5.608_740.544	PG 32:0|PG 16:0_16:0	[M+NH4]+	TRUE	PG	1.80264	0.0285236	1.5448	1.11238	0.15365
789	8.805_744.65	DG 44:5|DG 24:1_20:4	[M+NH4]+	TRUE	DG	0.100878	0.997943	0.000894264	1.00015	0.000216388
796	9.199_746.666	DG 44:4|DG 24:0_20:4	[M+NH4]+	TRUE	DG	0.465924	0.645315	0.190228	1.02839	0.0403875
801	8.803_749.607	DG 44:5	[M+Na]+	TRUE	DG	0.482168	0.623548	0.20513	0.959076	-0.060283
807	9.199_751.622	DG 44:4	[M+Na]+	TRUE	DG	0.0361041	0.977768	0.00976418	1.00235	0.00338636
808	6.932_752.603	HexCer 38:3;2O|HexCer 18:2;2O/20:1	[M+H]+	TRUE	HexCer_NS	0.307834	0.685925	0.163723	0.971634	-0.0415151
820	6.043_756.555	PC 34:3|PC 16:0_18:3	[M+H]+	TRUE	PC	1.61999	0.032448	1.48881	1.12561	0.170707
822	6.479_758.57	PC 34:2|PC 16:0_18:2	[M+H]+	TRUE	PC	1.29912	0.0864156	1.06341	1.08694	0.120272
823	8.988_758.665	DG 45:5|DG 25:1_20:4	[M+NH4]+	TRUE	DG	0.201645	0.844311	0.0734976	0.98704	-0.0188195
826	4.534_760.512	PG 34:4|PG 16:1_18:3	[M+NH4]+	TRUE	PG	0.0887795	0.914446	0.0388419	1.00415	0.0059748
829	7.026_760.587	PC 34:1|PC 16:0_18:1	[M+H]+	TRUE	PC	0.138225	0.84954	0.0708162	1.01153	0.0165391
833	4.995_762.515	PG 34:3|PG 16:1_18:2	[M+NH4]+	TRUE	PG	0.115454	0.949502	0.0225041	0.997633	-0.00341891
834	4.759_762.529	PG 34:3|PG 16:0_18:3	[M+NH4]+	TRUE	PG	1.38975	0.0808678	1.09222	1.07753	0.107728
840	4.763_764.532	MGDG 34:6|MGDG 16:3_18:3	[M+NH4]+	TRUE	MGDG	1.44148	0.00713709	2.14648	1.29991	0.378412
842	5.2_764.544	PG 34:2|PG 16:0_18:2	[M+NH4]+	TRUE	PG	1.31051	0.0867981	1.06149	1.06586	0.092018
849	5.25_766.547	MGDG 34:5|MGDG 16:2_18:3	[M+NH4]+	TRUE	MGDG	1.3504	0.00463491	2.33396	1.18863	0.2493
850	5.67_766.558	PG 34:1|PG 16:0_18:1	[M+NH4]+	TRUE	PG	0.868376	0.208063	0.681805	1.0623	0.0871912
854	3.683_768.501	PI-Cer 32:1;3O	[M+H]+	TRUE	PI_Cer	0.132547	0.999574	0.000185049	1.00006	8.65591e-05
855	5.725_768.563	MGDG 34:4|MGDG 16:2_18:2	[M+NH4]+	TRUE	MGDG	1.11286	0.00238041	2.62335	1.15042	0.202161
861	6.242_770.578	MGDG 34:3|MGDG 16:0_18:3	[M+NH4]+	TRUE	MGDG	0.415035	0.355652	0.448975	1.05563	0.0781043
862	6.933_770.615	Unsettled: HexCer 18:2;2O/20:0;O	[M+H]+	TRUE	HexCer_HS	0.322255	0.70408	0.152378	0.982896	-0.0248893
865	6.68_772.594	MGDG 34:2|MGDG 16:0_18:2	[M+NH4]+	TRUE	MGDG	0.926688	0.0353354	1.45179	1.12885	0.174854
867	7.115_774.609	MGDG 34:1|MGDG 16:0_18:1	[M+NH4]+	TRUE	MGDG	0.362496	0.0112508	1.94882	0.805773	-0.311555
869	6.246_775.533	MGDG 34:3|MGDG 16:0_18:3	[M+Na]+	TRUE	MGDG	0.407697	0.679799	0.167619	0.960265	-0.0584955
873	6.681_777.549	MGDG 34:2|MGDG 16:0_18:2	[M+Na]+	TRUE	MGDG	0.37421	0.726678	0.138658	1.03395	0.0481664
876	6.471_780.551	PC 34:2	[M+Na]+	TRUE	PC	0.986663	0.151066	0.820833	1.2166	0.282855
878	5.894_780.553	Unsettled: PC 18:2_18:3	[M+H]+	TRUE	PC	1.31759	0.0737495	1.13224	1.24065	0.311096
882	6.369_782.57	PC 36:4|PC 16:0_20:4	[M+H]+	TRUE	PC	1.46981	0.0599722	1.22205	1.09502	0.130957
905	5.576_792.561	MGDG 36:6|MGDG 16:2_20:4	[M+NH4]+	TRUE	MGDG	0.718365	0.0320335	1.4944	1.23905	0.309234
906	5.449_792.561	MGDG 36:6|MGDG 18:3_18:3	[M+NH4]+	TRUE	MGDG	0.278203	0.710275	0.148573	1.1547	0.207518
907	5.356_792.562	MGDG 36:6|MGDG 18:3_18:3	[M+NH4]+	TRUE	MGDG	1.28038	0.0033444	2.47568	1.71851	0.781158
908	6.932_792.596	Unsettled: PC O-38:6	[M+H]+	TRUE	EtherPC	0.843295	0.271966	0.565485	1.05537	0.0777489
911	5.832_794.578	MGDG 36:5|MGDG 18:2_18:3	[M+NH4]+	TRUE	MGDG	1.26144	0.00788291	2.10331	1.26932	0.344056
912	6.569_796.594	MGDG 36:4|MGDG 16:0_20:4	[M+NH4]+	TRUE	MGDG	0.278518	0.57011	0.244041	1.02821	0.0401349
913	6.277_796.594	MGDG 36:4|MGDG 18:2_18:2	[M+NH4]+	TRUE	MGDG	1.016	0.00110377	2.95712	1.29095	0.368433
926	5.398_804.553	PC 18:3_20:4*	[M+H]+	TRUE	PC	1.93223	0.00840091	2.07567	1.32853	0.409831
931	5.881_806.569	PC 38:6|PC 18:2_20:4	[M+H]+	TRUE	PC	1.44509	0.0461672	1.33567	1.19434	0.256214
935	6.407_808.584	Unsettled: PC 18:0_20:5	[M+H]+	TRUE	PC	1.18715	0.100726	0.996858	1.16426	0.219413
939	5.271_812.555	SQDG 32:0|SQDG 16:0_16:0	[M+NH4]+	TRUE	SQDG	0.926383	0.112506	0.948824	1.11688	0.159474
943	7.284_814.631	PC 38:2	[M+H]+	TRUE	PC	0.232677	0.608453	0.215773	1.07282	0.101408
948	5.734_818.578	MGDG 38:7|MGDG 18:3_20:4	[M+NH4]+	TRUE	MGDG	0.710038	0.147563	0.831023	1.05759	0.0807804
952	6.148_820.594	MGDG 38:6|MGDG 18:2_20:4	[M+NH4]+	TRUE	MGDG	1.01147	0.018136	1.74146	1.12569	0.17081
964	7.954_826.676	Unsettled: HexCer 18:2;2O/24:0;O	[M+H]+	TRUE	HexCer_HS	0.683933	0.379766	0.420484	1.10993	0.150469
974	4.454_834.54	SQDG 34:3|SQDG 16:0_18:3	[M+NH4]+	TRUE	SQDG	0.28863	0.422503	0.37417	1.01693	0.0242204
976	5.037_835.533	PI 34:2	[M+H]+	TRUE	PI	0.914044	0.118149	0.92757	1.19011	0.251095
978	4.882_836.556	SQDG 34:2|SQDG 16:0_18:2	[M+NH4]+	TRUE	SQDG	0.203741	0.524579	0.280189	0.987897	-0.0175675
979	8.733_836.677	TG 50:8|TG 16:2_16:3_18:3	[M+NH4]+	TRUE	TG	2.65954	0.000202471	3.69364	0.455966	-1.133
993	5.588_842.577	MGDG 40:9|MGDG 20:4_20:5	[M+NH4]+	TRUE	MGDG	0.321674	0.529465	0.276163	1.08131	0.11278
995	6.026_844.594	Unsettled: MGDG 20:4_20:4	[M+NH4]+	TRUE	MGDG	0.435051	0.395376	0.40299	1.02747	0.0390963
998	6.31_846.608	MGDG 40:7|MGDG 20:3_20:4	[M+NH4]+	TRUE	MGDG	0.488796	0.157212	0.803514	1.14875	0.200065
999	9.997_846.753	TG 50:3|TG 16:0_16:0_18:3	[M+NH4]+	TRUE	TG	1.15162	0.192828	0.71483	0.81199	-0.300466
1004	10.172_848.77	TG 50:2|TG 16:0_16:0_18:2	[M+NH4]+	TRUE	TG	0.84625	0.208515	0.680863	0.86863	-0.203186
1008	4.59_850.543	PI 34:3	[M+NH4]+	TRUE	PI	1.34782	0.14462	0.839772	1.0803	0.111432
1013	5.04_852.56	PI 34:2	[M+NH4]+	TRUE	PI	1.58984	0.0453174	1.34374	1.10544	0.144621
1014	8.518_852.647	PE 44:4|PE 24:0_20:4	[M+H]+	TRUE	PE	1.2122	0.205471	0.687249	1.17919	0.237796
1028	8.768_862.691	TG 52:9|TG 16:3_18:3_18:3	[M+NH4]+	TRUE	TG	2.27937	0.00219167	2.65922	0.677096	-0.562568
1034	5.951_868.618	SQDG 36:0|SQDG 16:0_20:0	[M+NH4]+	TRUE	SQDG	0.305818	0.344593	0.462694	0.924146	-0.113807
1035	9.552_868.74	TG 52:6|TG 16:0_18:3_18:3	[M+NH4]+	TRUE	TG	1.4785	0.0709572	1.149	0.879127	-0.185857
1038	9.775_870.755	TG 52:5|TG 16:0_18:2_18:3	[M+NH4]+	TRUE	TG	1.47391	0.0758178	1.12023	0.868424	-0.203528
1041	10.1_872.769	TG 52:4|TG 16:0_16:0_20:4	[M+NH4]+	TRUE	TG	1.03682	0.17524	0.756367	0.868029	-0.204185
1042	9.977_872.77	TG 52:4|TG 16:0_18:2_18:2	[M+NH4]+	TRUE	TG	1.23671	0.0931033	1.03103	0.873329	-0.195403
1048	4.953_876.56	PI 36:4	[M+NH4]+	TRUE	PI	1.26611	0.142615	0.845835	1.06564	0.0917201
1050	7.185_878.629	TG 54:15|TG 18:5_18:5_18:5	[M+NH4]+	TRUE	TG	2.36719	0.000513746	3.28925	0.698301	-0.518079
1052	7.523_880.646	TG 54:14|TG 18:4_18:5_18:5	[M+NH4]+	TRUE	TG	2.25663	0.0018614	2.73016	0.789664	-0.340689
1056	7.842_882.662	TG 54:13|TG 18:4_18:4_18:5	[M+NH4]+	TRUE	TG	2.27775	0.00124243	2.90573	0.829894	-0.269001
1060	8.138_884.677	TG 54:12|TG 18:4_18:4_18:4	[M+NH4]+	TRUE	TG	2.22413	0.00318999	2.49621	0.837026	-0.256656
1070	7.845_887.615	TG 54:13|TG 18:4_18:4_18:5	[M+Na]+	TRUE	TG	2.18682	0.00955738	2.01966	0.748382	-0.418153
1072	8.939_888.707	TG 54:10|TG 16:3_18:3_20:4	[M+NH4]+	TRUE	TG	2.11968	0.00492753	2.30737	0.793132	-0.334367
1073	8.75_888.707	TG 54:10|TG 18:3_18:3_18:4	[M+NH4]+	TRUE	TG	2.02269	0.00180372	2.74383	0.752787	-0.409686
1075	8.135_889.63	TG 54:12|TG 18:4_18:4_18:4	[M+Na]+	TRUE	TG	2.13464	0.0189652	1.72204	0.749618	-0.415772
1077	9.182_890.723	TG 54:9|TG 16:2_18:3_20:4	[M+NH4]+	TRUE	TG	1.94147	0.0157191	1.80357	0.821118	-0.284339
1078	9.066_890.724	TG 54:9|TG 18:3_18:3_18:3	[M+NH4]+	TRUE	TG	2.0315	0.00906316	2.04272	0.787324	-0.344971
1085	9.441_892.739	TG 54:8|TG 16:1_18:3_20:4	[M+NH4]+	TRUE	TG	1.83518	0.0107632	1.96806	0.843442	-0.245639
1090	9.692_894.755	TG 54:7|TG 16:0_18:3_20:4	[M+NH4]+	TRUE	TG	1.63618	0.0430888	1.36564	0.887678	-0.171892
1093	9.899_896.77	TG 54:6|TG 18:2_18:2_18:2	[M+NH4]+	TRUE	TG	1.7344	0.0254382	1.59451	0.861091	-0.215762
1098	9.897_901.724	TG 54:6|TG 18:2_18:2_18:2	[M+Na]+	TRUE	TG	1.65532	0.016055	1.79439	0.791447	-0.337435
1116	8.074_908.677	Unsettled: TG 18:4_18:5_20:5	[M+NH4]+	TRUE	TG	1.95858	0.00609199	2.21524	0.70098	-0.512555
1122	6.526_910.646	DGDG 32:0|DGDG 16:0_16:0	[M+NH4]+	TRUE	DGDG	0.956235	0.0458131	1.33901	1.48109	0.566659
1123	8.364_910.692	TG 56:13|TG 18:4_20:4_18:5	[M+NH4]+	TRUE	TG	2.01619	0.00924003	2.03433	0.789249	-0.341448
1128	8.969_914.723	TG 56:11|TG 18:3_18:3_20:5	[M+NH4]+	TRUE	TG	2.2826	0.00574682	2.24057	0.752547	-0.410146
1130	6.523_915.601	DGDG 32:0|DGDG 16:0_16:0	[M+Na]+	TRUE	DGDG	1.36646	0.02119	1.67387	1.3576	0.441058
1135	9.23_916.739	TG 56:10|TG 18:3_18:3_20:4	[M+NH4]+	TRUE	TG	2.27731	0.0108776	1.96347	0.808259	-0.30711
1139	9.457_918.755	TG 56:9|TG 18:2_18:3_20:4	[M+NH4]+	TRUE	TG	2.10831	0.0134703	1.87062	0.816222	-0.292966
1167	5.147_930.616	DGDG 34:4|DGDG 16:2_18:2	[M+NH4]+	TRUE	DGDG	0.311845	0.381353	0.418673	0.914022	-0.129699
1169	4.178_931.539	DGDG 34:6	[M+Na]+	TRUE	DGDG	0.281037	0.768615	0.114291	1.04007	0.0566806
1171	5.693_932.631	DGDG 34:3|DGDG 16:0_18:3	[M+NH4]+	TRUE	DGDG	0.707591	0.170251	0.76891	1.05704	0.08003
1173	6.128_934.648	DGDG 34:2|DGDG 16:0_18:2	[M+NH4]+	TRUE	DGDG	0.871062	0.0803427	1.09505	1.11377	0.155451
1183	8.864_938.723	TG 58:13|TG 18:4_20:4_20:5	[M+NH4]+	TRUE	TG	2.00348	0.0119922	1.9211	0.738955	-0.436442
1186	6.127_939.603	DGDG 34:2|DGDG 16:0_18:2	[M+H]+	TRUE	DGDG	0.208321	0.875173	0.0579061	1.01161	0.0166532
1188	9.136_940.739	TG 58:12|TG 18:3_20:4_20:5	[M+NH4]+	TRUE	TG	2.45806	0.00446349	2.35033	0.769731	-0.377574
1191	9.377_942.754	TG 58:11|TG 18:3_20:4_20:4	[M+NH4]+	TRUE	TG	2.45562	0.00424708	2.37191	0.812764	-0.299092
1193	9.597_944.771	TG 58:10|TG 18:2_20:4_20:4	[M+NH4]+	TRUE	TG	2.02611	0.0150691	1.82191	0.827577	-0.273035
1195	9.135_945.694	Unsettled: TG 18:4_20:4_20:4	[M+Na]+	TRUE	TG	2.5088	0.00280437	2.55216	0.636769	-0.651158
1196	9.808_946.784	TG 58:9|TG 18:1_20:4_20:4	[M+NH4]+	TRUE	TG	2.04233	0.0126383	1.89831	0.720783	-0.472363
1199	9.376_947.709	TG 58:11|TG 18:3_20:4_20:4	[M+Na]+	TRUE	TG	2.52982	0.00431008	2.36551	0.708272	-0.497625
1207	9.688_950.818	Unsettled: TG 18:0_20:2_20:5	[M+NH4]+	TRUE	TG	1.71386	0.0239728	1.62028	0.81983	-0.286603
1216	4.79_954.616	DGDG 36:6|DGDG 18:3_18:3	[M+NH4]+	TRUE	DGDG	0.442339	0.460094	0.337153	1.04922	0.0693172
1222	5.268_956.631	DGDG 36:5|DGDG 18:2_18:3	[M+NH4]+	TRUE	DGDG	0.481511	0.36964	0.432221	1.05193	0.0730387
1226	5.744_958.646	DGDG 36:4|DGDG 18:1_18:3	[M+NH4]+	TRUE	DGDG	0.311788	0.52075	0.283371	1.04014	0.0567777
1244	9.288_966.756	TG 60:13|TG 20:4_20:4_20:5	[M+NH4]+	TRUE	TG	2.64036	0.00318216	2.49728	0.731527	-0.451017
1248	9.514_968.77	TG 60:12|TG 20:4_20:4_20:4	[M+NH4]+	TRUE	TG	2.47253	0.00486955	2.31251	0.810336	-0.303408
1251	9.286_971.71	TG 60:13|TG 20:4_20:4_20:5	[M+Na]+	TRUE	TG	2.61569	0.00280874	2.55149	0.584792	-0.774005
1255	9.517_973.725	TG 60:12|TG 20:4_20:4_20:4	[M+Na]+	TRUE	TG	2.50379	0.00876383	2.05731	0.711383	-0.491302
1269	5.133_980.631	DGDG 38:7|DGDG 18:3_20:4	[M+NH4]+	TRUE	DGDG	0.0985948	0.926835	0.0329976	1.0042	0.00604663
1272	5.43_982.646	DGDG 38:6|DGDG 18:3_20:3	[M+NH4]+	TRUE	DGDG	0.483046	0.180334	0.743922	1.08101	0.11238
1273	5.592_982.646	DGDG 38:6|DGDG 18:2_20:4	[M+NH4]+	TRUE	DGDG	0.0578098	0.958555	0.018383	0.994944	-0.00731277
1274	4.667_983.57	Unsettled: PI 44:9	[M+Na]+	TRUE	PI	0.518591	0.612389	0.212973	1.0341	0.0483757
1300	5.474_1006.65	DGDG 40:8|DGDG 20:4_20:4	[M+NH4]+	TRUE	DGDG	1.00313	0.0381503	1.4185	0.727143	-0.459689
1326	10.515_1030.88	Unsettled: TG 24:1_20:4_20:4	[M+NH4]+	TRUE	TG	0.388639	0.606261	0.21734	1.09122	0.125942

## Sheet: Bryum NEG log trans
Primary ID	Average Rt(min)_Average Mz	Metabolite name	Adduct type	Ontology	MS/MS assigned	VIP	p value	-log10P	Fold change	log2FC
31	2.094_239.201	FA 15:1	[M-H]-	FA	TRUE	0.592414	0.539393	0.268095	1.02188	0.0312258
33	1.717_249.187	FA 16:3	[M-H]-	FA	TRUE	1.09364	0.360943	0.442561	0.972432	-0.0403307
35	2.014_251.204	FA 16:2	[M-H]-	FA	TRUE	0.167311	0.847778	0.0717179	0.997321	-0.00387017
36	2.353_253.217	FA 16:1	[M-H]-	FA	TRUE	0.576714	0.54191	0.266073	0.988698	-0.0163982
37	2.287_253.218	FA 16:1	[M-H]-	FA	TRUE	0.576714	0.54191	0.266073	0.988698	-0.0163982
56	3.013_255.235	FA 16:0	[M-H]-	FA	TRUE	0.147827	0.860924	0.0650352	0.997851	-0.00310369
57	1.919_263.201	FA 17:3	[M-H]-	FA	TRUE	0.68742	0.561418	0.250714	0.972519	-0.0402017
59	2.296_265.217	FA 17:2	[M-H]-	FA	TRUE	0.774729	0.406663	0.390765	0.980144	-0.0289344
60	2.771_267.233	FA 17:1	[M-H]-	FA	TRUE	0.634964	0.495543	0.304919	1.01556	0.0222755
64	3.435_269.249	FA 17:0	[M-H]-	FA	TRUE	0.53544	0.554055	0.256447	0.988146	-0.0172039
65	1.63_271.228	FA 16:0;(2OH)	[M-H]-	OxFA	TRUE	0.404154	0.749387	0.125294	1.02994	0.0425603
67	1.796_275.202	FA 18:4	[M-H]-	FA	TRUE	0.264637	0.857347	0.0668434	0.989915	-0.0146234
68	2.169_277.219	FA 18:3	[M-H]-	FA	TRUE	0.497596	0.608911	0.215446	0.991325	-0.01257
69	2.597_279.235	FA 18:2	[M-H]-	FA	TRUE	0.188081	0.829195	0.0813433	0.997133	-0.00414215
70	3.143_281.25	FA 18:1	[M-H]-	FA	TRUE	0.204419	0.822983	0.0846091	0.99659	-0.004928
88	1.733_287.223	Unsettled: FA 16:0;2O	[M-H]-	OxFA	TRUE	0.830608	0.483525	0.315581	1.05121	0.0720509
89	1.394_287.224	FA 16:0;2O	[M-H]-	OxFA	TRUE	1.14815	0.330427	0.480924	1.04324	0.0610711
90	2.137_289.218	FA 19:4	[M-H]-	FA	TRUE	0.220136	0.816389	0.0881029	0.993563	-0.00931665
91	1.215_291.198	FA 18:4;O	[M-H]-	OxFA	TRUE	0.113759	0.929712	0.0316516	1.00368	0.00529937
93	1.427_293.212	FA 18:3;O	[M-H]-	OxFA	TRUE	1.05908	0.380786	0.419319	0.932602	-0.100667
94	2.941_293.249	FA 19:2	[M-H]-	FA	TRUE	0.155287	0.879133	0.0559454	0.995829	-0.00603007
96	3.555_295.265	FA 19:1	[M-H]-	FA	TRUE	0.509018	0.594226	0.226048	1.01233	0.0176797
97	3.336_301.218	FA 20:5	[M-H]-	FA	TRUE	1.21867	0.223347	0.65102	0.968809	-0.0457158
98	2.062_301.218	FA 20:5	[M-H]-	FA	TRUE	0.820497	0.542622	0.265503	0.977724	-0.0325008
101	2.447_303.236	FA 20:4	[M-H]-	FA	TRUE	0.0671509	0.936789	0.0283582	0.999021	-0.00141309
102	2.813_305.249	FA 20:3	[M-H]-	FA	TRUE	0.627488	0.525934	0.279069	0.987627	-0.0179618
103	3.319_307.265	FA 20:2	[M-H]-	FA	TRUE	0.0672272	0.947247	0.0235368	0.998562	-0.00207609
105	1.161_309.208	FA 18:3;2O	[M-H]-	OxFA	TRUE	0.908085	0.508389	0.293804	1.05339	0.0750397
107	3.994_309.282	FA 20:1	[M-H]-	FA	TRUE	0.40109	0.696048	0.157361	1.01091	0.0156546
109	1.271_311.222	FA 18:2;2O	[M-H]-	OxFA	TRUE	0.939851	0.492656	0.307456	1.05264	0.0740121
112	4.281_311.296	FA 20:0	[M-H]-	FA	TRUE	1.18716	0.124014	0.906529	1.03355	0.0476082
118	1.49_313.239	FA 18:1;2O	[M-H]-	OxFA	TRUE	1.74705	0.0996373	1.00158	1.1263	0.171591
121	1.792_315.254	FA 18:0;2O	[M-H]-	OxFA	TRUE	1.45822	0.203405	0.691638	1.116	0.158337
122	1.42_317.213	FA 20:5;O	[M-H]-	OxFA	TRUE	0.316347	0.80565	0.0938536	0.982471	-0.0255133
123	2.737_317.249	FA 21:4	[M-H]-	FA	TRUE	0.988324	0.381697	0.418281	1.03309	0.0469659
124	1.446_319.228	FA 20:4;O	[M-H]-	OxFA	TRUE	0.33681	0.7712	0.112833	0.984188	-0.0229942
128	4.43_323.296	FA 21:1	[M-H]-	FA	TRUE	0.749715	0.48897	0.310718	1.02553	0.0363697
135	3.057_331.264	FA 22:4	[M-H]-	FA	TRUE	0.236064	0.832129	0.0798093	0.991901	-0.011732
138	1.283_335.224	FA 20:4;2O	[M-H]-	OxFA	TRUE	1.4987	0.315721	0.500697	1.0871	0.120485
141	3.013_337.236	Unsettled: FA 20:3;2O	[M-H]-	OxFA	TRUE	0.10013	0.931796	0.0306792	0.993571	-0.00930503
142	4.877_337.311	FA 22:1	[M-H]-	FA	TRUE	1.17463	0.215442	0.66667	1.04009	0.0567084
145	5.747_339.327	FA 22:0	[M-H]-	FA	TRUE	1.2566	0.2245	0.648784	1.04689	0.0661099
155	5.319_351.327	FA 23:1	[M-H]-	FA	TRUE	0.61962	0.539337	0.26814	1.016	0.0229004
158	6.178_353.343	FA 23:0	[M-H]-	FA	TRUE	0.360465	0.767351	0.115006	1.01229	0.0176227
165	1.488_365.271	FA 22:3;2O	[M-H]-	OxFA	TRUE	0.767687	0.666008	0.176521	1.06596	0.0921533
166	5.75_365.343	FA 24:1	[M-H]-	FA	TRUE	0.771835	0.428075	0.36848	1.01633	0.0233689
167	6.601_367.359	FA 24:0	[M-H]-	FA	TRUE	0.517481	0.674512	0.17101	1.01354	0.019403
180	3.129_377.237	Unsettled: FA 22:5;3O	[M-H]-	OxFA	TRUE	0.308362	0.791259	0.101681	0.977219	-0.0332462
193	6.163_379.359	FA 25:1	[M-H]-	FA	TRUE	0.72984	0.499505	0.30146	1.01819	0.0260068
197	6.97_381.374	FA 25:0	[M-H]-	FA	TRUE	1.45897	0.296764	0.527589	1.06127	0.0857917
199	2.877_383.316	Unsettled:Tetrahydropersin (fatty alcohol)	[M-H]-	Others	TRUE	0.00738239	0.993065	0.00302232	1.00069	0.000995116
200	4.273_383.353	FA 24:0;O	[M-H]-	OxFA	TRUE	0.269002	0.741154	0.130092	0.972847	-0.0397152
206	1.178_389.171	Unsettled: LPA 15:3	[M-H]-	LPA	TRUE	0.905075	0.431429	0.365091	0.959373	-0.0598363
239	3.232_408.335	MG 18:1(d7)	[M+FA-H]-	IS	TRUE	0.274958	0.353485	0.451629	1.00303	0.00436476
246	5.301_411.385	FA 26:0;O	[M-H]-	OxFA	TRUE	0.932131	0.408846	0.38844	5.49509	2.45814
255	3.23_422.351	MG 18:1(d7)	[M+Hac-H]-	IS	TRUE	0.586948	0.486554	0.312869	0.981651	-0.0267179
290	1.595_483.273	LPG 16:0	[M-H]-	LPG	TRUE	0.717229	0.516697	0.286764	0.9733	-0.0390435
292	2.349_485.339	LPE 18:1(d7)	[M-H]-	IS	TRUE	0.274733	0.353477	0.451639	1.0032	0.00460925
337	3.011_533.455	Unknown	[M-H]-	FAHFA	TRUE	0.748979	0.42219	0.374492	0.978704	-0.0310555
387	6.281_570.51	Unsettled: Cer 20:0;2O/12:0	[M+CH3COO]-	Cer_NDS	TRUE	0.0516833	0.962026	0.0168132	1.00338	0.00486809
391	2.313_573.39	LPC 18:1(d7)	[M+FA-H]-	IS	TRUE	0.274652	0.353484	0.45163	1.00325	0.00468116
402	6.534_575.539	Cer 18:1;2O/15:0(d7)	[M+FA-H]-	IS	TRUE	0.274645	0.353488	0.451625	1.00325	0.00468116
417	5.685_584.489	Unsettled: Cer 16:0;2O/16:1;(3OH)	[M+CH3COO]-	Cer_BDS	TRUE	0.335199	0.763645	0.117108	0.978536	-0.0313032
423	4.324_586.451	SL 33:1;O	[M-H]-	SL	TRUE	0.805732	0.503438	0.298054	0.942009	-0.0861873
425	2.319_587.406	LPC 18:1(d7)	[M+CH3COO]-	IS	TRUE	0.522377	0.294902	0.530322	0.991804	-0.0118731
438	6.532_589.556	Cer 18:1;2O/15:0(d7)	[M+Hac-H]-	IS	TRUE	0.727253	0.144415	0.840388	1.0132	0.018919
439	4.017_590.447	SL 32:0;2O	[M-H]-	SL	TRUE	0.214438	0.851002	0.0700694	0.96501	-0.0513842
457	4.622_600.467	SL 34:1;O	[M-H]-	SL	TRUE	0.124229	0.916947	0.0376558	0.994197	-0.00839634
502	4.435_616.461	SL 34:1;2O	[M-H]-	SL	TRUE	1.2942	0.271477	0.566267	0.912199	-0.13258
506	4.318_618.479	SL 34:0;2O|SL 17:0;O/17:0;O	[M-H]-	SL	TRUE	0.0973599	0.928485	0.0322251	1.00511	0.0073534
521	7.409_626.573	Cer 38:0;4O|Cer 18:0;3O/20:0;(2OH)	[M-H]-	Cer_AP	TRUE	1.11782	0.0265829	1.5754	0.842113	-0.247914
527	2.457_629.456	Unsettled: FAHFA 20:4/22:6;O	[M-H]-	null	TRUE	0.020425	0.981428	0.00814156	0.999527	-0.000682556
550	8.084_640.589	Cer 38:0;2O|Cer 18:0;2O/20:0	[M+FA-H]-	Cer_NDS	TRUE	0.672866	0.429579	0.366957	0.90981	-0.136363
571	8.083_654.605	Cer 38:0;2O|Cer 18:0;2O/20:0	[M+CH3COO]-	Cer_NDS	TRUE	1.05793	0.251485	0.599488	0.91721	-0.124676
572	7.903_654.605	Cer 40:0;4O|Cer 18:0;3O/22:0;(2OH)	[M-H]-	Cer_AP	TRUE	1.31574	0.131264	0.881854	0.877074	-0.18923
581	5.832_661.482	PMeOH 32:0|PMeOH 16:0_16:0	[M-H]-	PMeOH	TRUE	2.42462	0.0192615	1.71531	1.61479	0.691347
587	7.648_666.605	Cer 41:1;4O|Cer 18:0;3O/23:1;(2OH)	[M-H]-	Cer_AP	TRUE	0.793885	0.489695	0.310074	0.964224	-0.0525598
589	8.14_668.62	Cer 41:0;4O|Cer 18:0;3O/23:0;(2OH)	[M-H]-	Cer_AP	TRUE	1.3946	0.157218	0.803498	0.915458	-0.127434
592	5.435_669.45	PA 34:3|PA 16:0_18:3	[M-H]-	PA	TRUE	1.34206	0.426168	0.370419	0.884952	-0.176329
593	7.646_670.599	Cer 38:0;3O|Cer 18:0;3O/20:0	[M+CH3COO]-	Cer_NP	TRUE	1.83143	0.0250055	1.60196	0.810135	-0.303766
594	7.841_670.6	Cer 38:0;3O	[M+CH3COO]-	Cer_NP	TRUE	0.667017	0.483668	0.315453	1.08837	0.122169
613	7.888_680.622	Cer 42:1;4O|Cer 18:0;3O/24:1;(2OH)	[M-H]-	Cer_AP	TRUE	0.773412	0.475852	0.322528	0.975634	-0.0355881
617	8.36_682.637	Cer 42:0;4O|Cer 18:0;3O/24:0;(2OH)	[M-H]-	Cer_AP	TRUE	0.947317	0.404223	0.393379	0.96269	-0.0548568
619	4.993_683.466	PMeOH 34:3|PMeOH 16:0_18:3	[M-H]-	PMeOH	TRUE	3.14545	0.024749	1.60644	1.73939	0.798581
626	5.432_685.483	PMeOH 34:2|PMeOH 16:0_18:2	[M-H]-	PMeOH	TRUE	3.1832	0.00359483	2.44432	1.6192	0.695281
632	5.893_687.498	PMeOH 34:1|PMeOH 16:0_18:1	[M-H]-	PMeOH	TRUE	2.07837	0.00931402	2.03086	2.12823	1.08965
639	8.542_692.657	Cer 44:1;3O|Cer 19:1;3O/25:0	[M-H]-	Cer_NP	TRUE	1.75642	0.0586698	1.23159	0.890602	-0.167147
641	8.109_694.638	Cer 43:1;4O|Cer 18:0;3O/25:1;(2OH)	[M-H]-	Cer_AP	TRUE	0.688226	0.528218	0.277187	0.976898	-0.0337202
646	5.736_695.466	PA 36:4|PA 16:0_20:4	[M-H]-	PA	TRUE	1.13896	0.43993	0.356616	0.92805	-0.107726
647	5.812_695.467	PA 36:4|PA 16:0_20:4	[M-H]-	PA	TRUE	1.13896	0.43993	0.356616	0.92805	-0.107726
650	8.568_696.652	Cer 43:0;4O|Cer 18:0;3O/25:0;(2OH)	[M-H]-	Cer_AP	TRUE	0.840531	0.433794	0.362716	0.958255	-0.0615185
653	8.135_698.63	Cer 40:0;3O|Cer 18:0;3O/22:0	[M+CH3COO]-	Cer_NP	TRUE	0.665422	0.455151	0.341844	0.944527	-0.0823361
658	7.897_700.61	Cer 40:0;4O|Cer 18:0;3O/22:0;(2OH)	[M+FA-H]-	Cer_AP	TRUE	1.10898	0.198336	0.702598	0.820392	-0.285615
677	8.321_708.653	Cer 44:1;4O|Cer 18:0;3O/26:1;(2OH)	[M-H]-	Cer_AP	TRUE	0.9362	0.40179	0.396001	0.959888	-0.059062
678	5.325_709.483	PMeOH 36:4|PMeOH 16:0_20:4	[M-H]-	PMeOH	TRUE	3.44178	0.000927869	3.03251	1.78125	0.83289
680	6.544_709.553	PE 33:0|PE 15:0_18:1(d7)	[M-H]-	IS	TRUE	0.274313	0.353482	0.451633	1.00345	0.00496873
681	7.896_710.631	Cer 41:1;3O|Cer 19:1;3O/22:0	[M+CH3COO]-	Cer_NP	TRUE	1.38243	0.189824	0.721649	0.925171	-0.112208
684	8.76_710.668	Cer 44:0;4O|Cer 18:0;3O/26:0;(2OH)	[M-H]-	Cer_AP	TRUE	1.0503	0.306851	0.513072	0.942573	-0.0853237
692	6.363_714.507	PE 34:2|PE 16:0_18:2	[M-H]-	PE	TRUE	2.51887	0.00699459	2.15524	1.42837	0.51437
695	8.14_714.626	Cer 41:0;4O|Cer 18:0;3O/23:0;(2OH)	[M+FA-H]-	Cer_AP	TRUE	1.28392	0.174558	0.75806	0.890187	-0.16782
705	5.299_719.487	PG 32:1|PG 16:0_16:1	[M-H]-	PG	TRUE	1.29512	0.204747	0.688782	1.07666	0.106563
706	4.964_719.487	PG 32:1|PG 16:0_16:1	[M-H]-	PG	TRUE	1.3061	0.196396	0.706867	1.10912	0.149415
708	5.752_721.481	Unsettled: PG 16:0_16:0	[M-H]-	PG	TRUE	0.931179	0.484088	0.315076	0.872165	-0.197327
709	5.504_721.504	PG 32:0|PG 16:0_16:0	[M-H]-	PG	TRUE	1.43834	0.129374	0.888153	1.06493	0.0907586
715	8.123_724.648	Cer 42:1;3O|Cer 18:0;3O/24:1	[M+CH3COO]-	Cer_NP	TRUE	0.926171	0.376011	0.424799	0.971356	-0.041928
717	7.649_726.626	Cer 41:1;4O|Cer 18:0;3O/23:1;(2OH)	[M+CH3COO]-	Cer_AP	TRUE	0.874541	0.4414	0.355168	0.950245	-0.0736286
718	7.888_726.626	Cer 42:1;4O|Cer 18:0;3O/24:1;(2OH)	[M+FA-H]-	Cer_AP	TRUE	0.749696	0.487822	0.311739	0.972503	-0.0402254
719	8.587_726.663	Cer 42:0;3O	[M+CH3COO]-	Cer_NP	TRUE	0.787499	0.498411	0.302412	0.969715	-0.0443673
723	8.358_728.642	Cer 42:0;4O|Cer 18:0;3O/24:0;(2OH)	[M+FA-H]-	Cer_AP	TRUE	1.19885	0.268044	0.571794	0.942917	-0.0847973
743	6.273_738.508	PE 36:4|PE 16:0_20:4	[M-H]-	PE	TRUE	1.96155	0.045625	1.3408	1.15337	0.205855
744	8.336_738.663	Cer 43:1;3O|Cer 19:1;3O/24:0	[M+CH3COO]-	Cer_NP	TRUE	1.06451	0.295271	0.529779	0.966852	-0.048633
748	5.263_740.547	PG 33:0|PG 15:0_18:1(d7)	[M-H]-	IS	TRUE	0.274256	0.353481	0.451634	1.00348	0.00501186
749	8.11_740.642	Cer 43:1;4O|Cer 18:0;3O/25:1;(2OH)	[M+FA-H]-	Cer_NP	TRUE	0.473766	0.662641	0.178722	0.980947	-0.0277529
750	7.886_740.642	Cer 42:1;4O|Cer 18:0;3O/24:1;(2OH)	[M+CH3COO]-	Cer_AP	TRUE	0.679772	0.536465	0.270459	0.974213	-0.0376909
752	8.779_740.678	Cer 43:0;3O|Cer 18:0;3O/25:0	[M+CH3COO]-	Cer_NP	TRUE	0.700105	0.554677	0.25596	0.961383	-0.0568168
755	4.444_741.472	PG 34:4|PG 16:1_18:3	[M-H]-	PG	TRUE	0.339259	0.719082	0.143222	1.01442	0.0206551
758	8.36_742.657	Cer 42:0;4O|Cer 18:0;3O/24:0;(2OH)	[M+CH3COO]-	Cer_AP	TRUE	0.873265	0.425283	0.371322	0.960691	-0.0578556
759	8.563_742.658	Cer 43:0;4O|Cer 18:0;3O/25:0;(2OH)	[M+FA-H]-	Cer_AP	TRUE	0.489129	0.648446	0.188126	0.968921	-0.0455491
763	4.892_743.487	PG 34:3|PG 16:1_18:2	[M-H]-	PG	TRUE	0.440923	0.622259	0.206029	1.01556	0.0222755
764	4.667_743.488	PG 34:3|PG 16:0_18:3	[M-H]-	PG	TRUE	1.42605	0.108453	0.964758	1.06197	0.086743
772	5.095_745.503	PG 34:2|PG 16:0_18:2	[M-H]-	PG	TRUE	1.23665	0.175121	0.756662	1.05048	0.0710487
776	5.569_747.519	PG 34:1|PG 16:0_18:1	[M-H]-	PG	TRUE	0.222108	0.783455	0.105986	1.01075	0.0154262
778	9.801_747.609	Plastoquinone 9	[M-H]-	Others	TRUE	0.994487	0.44218	0.354401	1.052	0.0731347
782	8.542_752.679	Cer 44:1;3O|Cer 19:1;3O/25:0	[M+CH3COO]-	Cer_NP	TRUE	1.5935	0.102004	0.991383	0.944035	-0.0830877
783	5.347_753.542	PS 33:0|PS 15:0_18:1(d7)	[M-H]-	IS	TRUE	0.27423	0.353486	0.451628	1.00349	0.00502624
785	8.317_754.657	Cer 44:1;4O|Cer 18:0;3O/26:1;(2OH)	[M+FA-H]-	Cer_AP	TRUE	0.948363	0.371436	0.430116	0.952109	-0.0708013
786	8.11_754.657	Cer 43:1;4O|Cer 18:0;3O/25:1;(2OH)	[M+CH3COO]-	Cer_AP	TRUE	0.687917	0.536511	0.270421	0.971093	-0.0423186
787	8.971_754.688	Cer 44:0;3O|Cer 18:0;3O/26:0	[M+CH3COO]-	Cer_NP	TRUE	0.586173	0.623178	0.205388	0.969707	-0.0443792
791	8.57_756.672	Cer 43:0;4O|Cer 18:0;3O/25:0;(2OH)	[M+CH3COO]-	Cer_AP	TRUE	0.878311	0.441121	0.355442	0.945859	-0.080303
810	6.973_765.657	DGTS d9	[M+FA-H]-	IS	TRUE	0.377516	0.746827	0.12678	1.02014	0.0287672
818	6.83_768.601	Unsettled: HexCer 16:0;2O/22:2;O	[M-H]-	HexCer_HDS	TRUE	0.250639	0.826184	0.0829232	0.989955	-0.0145651
819	8.322_768.674	Cer 44:1;4O|Cer 18:0;3O/26:1;(2OH)	[M+CH3COO]-	Cer_AP	TRUE	0.814901	0.440998	0.355563	0.958403	-0.0612957
824	8.76_770.678	Cer 44:0;4O|Cer 18:0;3O/26:0;(2OH)	[M+CH3COO]-	Cer_AP	TRUE	1.08383	0.282718	0.548647	0.91686	-0.125227
837	6.973_779.673	DGTS d9	[M+Hac-H]-	IS	TRUE	0.274294	0.353482	0.451633	1.00346	0.00498311
842	6.14_782.638	SM 18:1;2O/18:1(d9)	[M-H]-	IS	TRUE	0.274263	0.353482	0.451633	1.00347	0.00499749
848	3.998_786.51	PE 40:8|PE 20:4_20:4	[M-H]-	PE	TRUE	0.399719	0.651049	0.186386	1.01457	0.0208684
850	3.817_787.467	SQDG 32:3|SQDG 16:0_16:3	[M-H]-	SQDG	TRUE	0.213083	0.779801	0.108016	0.988036	-0.0173645
853	4.239_789.484	SQDG 32:2|SQDG 16:0_16:2	[M-H]-	SQDG	TRUE	0.0245278	0.963999	0.0159234	0.998926	-0.00155029
855	4.671_791.497	MGDG 34:6|MGDG 16:3_18:3	[M+FA-H]-	MGDG	TRUE	0.410898	0.718656	0.143479	1.02637	0.0375509
856	4.956_791.499	Unsettled: SQDG 18:0_14:1	[M-H]-	SQDG	TRUE	0.770587	0.484609	0.314609	1.07063	0.09846
861	5.166_793.516	MGDG 34:5|MGDG 16:2_18:3	[M-H]-	MGDG	TRUE	0.221816	0.844053	0.0736303	1.00754	0.0108371
863	5.629_795.528	MGDG 34:4|MGDG 16:2_18:2	[M+FA-H]-	MGDG	TRUE	1.59428	0.16201	0.790458	1.16725	0.223114
866	6.14_796.654	SM 18:1;2O/18:1(d9)	[M-H]-	IS	TRUE	0.806561	0.220989	0.655629	0.968861	-0.0456384
867	6.139_797.542	MGDG 34:3|MGDG 16:0_18:3	[M+FA-H]-	MGDG	TRUE	0.295566	0.786089	0.104528	1.02831	0.0402753
869	6.586_799.558	MGDG 34:2|MGDG 16:0_18:2	[M+FA-H]-	MGDG	TRUE	0.916566	0.362456	0.440745	1.0906	0.125122
875	4.679_805.512	MGDG 34:6|MGDG 16:3_18:3	[M+CH3COO]-	MGDG	TRUE	1.57395	0.101795	0.992274	1.1575	0.211012
879	5.162_807.527	MGDG 34:5|MGDG 16:2_18:3	[M+CH3COO]-	MGDG	TRUE	1.4184	0.140861	0.851209	1.12255	0.16678
883	5.628_809.543	MGDG 34:4|MGDG 16:2_18:2	[M+CH3COO]-	MGDG	TRUE	1.53026	0.148429	0.828481	1.13394	0.181344
888	6.142_811.558	MGDG 34:3|MGDG 16:0_18:3	[M+CH3COO]-	MGDG	TRUE	0.273873	0.767274	0.11505	1.02002	0.0285974
889	6.603_811.62	PC 33:0|PC 15:0_18:1(d7)	[M+CH3COO]-	PC	TRUE	0.274234	0.353485	0.451629	1.00349	0.00502624
890	6.579_813.574	MGDG 34:2|MGDG 16:0_18:2	[M+CH3COO]-	MGDG	TRUE	0.863003	0.369389	0.432516	1.06419	0.0897558
896	6.828_814.606	HexCer 38:2;3O|HexCer 22:0;2O/16:2;O	[M+FA-H]-	HexCer_HDS	TRUE	0.108396	0.925662	0.0335476	0.995203	-0.00693726
897	4.362_815.499	SQDG 34:3|SQDG 16:0_18:3	[M-H]-	SQDG	TRUE	0.315381	0.675886	0.170127	0.991178	-0.0127839
898	7.011_815.589	MGDG 34:1|MGDG 16:0_18:1	[M+CH3COO]-	MGDG	TRUE	0.85767	0.14707	0.832476	0.878324	-0.187175
900	6.594_816.553	Unknown	[M+CH3COO]-	null	TRUE	0.623123	0.633747	0.198084	1.09414	0.129797
901	6.383_816.572	PC 34:2|PC 16:0_18:2	[M+CH3COO]-	PC	TRUE	1.42794	0.10567	0.976048	1.08611	0.11917
903	4.785_817.516	SQDG 34:2|SQDG 16:0_18:2	[M-H]-	SQDG	TRUE	0.250912	0.730366	0.136459	0.993341	-0.00963904
905	6.954_818.594	PC 34:1|PC 16:0_18:1	[M+CH3COO]-	PC	TRUE	0.342592	0.732699	0.135074	1.02711	0.0385907
906	5.239_819.531	SQDG 34:1|SQDG 16:0_18:1	[M-H]-	SQDG	TRUE	1.69519	0.0103628	1.98452	0.898065	-0.155108
912	5.739_821.544	MGDG 36:5|MGDG 18:2_18:3	[M+FA-H]-	MGDG	TRUE	0.773796	0.499265	0.301669	1.06021	0.0843501
915	6.179_823.56	MGDG 36:4|MGDG 18:2_18:2	[M+FA-H]-	MGDG	TRUE	1.26066	0.218602	0.660346	1.17134	0.22816
923	5.074_828.563	PI 33:0|PI 15:0_18:1(d7)	[M-H]-	IS	TRUE	0.274091	0.353486	0.451628	1.00356	0.00512687
925	6.831_828.622	HexCer 38:2;3O|HexCer 22:0;2O/16:2;O	[M+CH3COO]-	HexCer_HDS	TRUE	0.0704232	0.955033	0.0199816	0.996961	-0.00439103
927	4.502_831.504	PI 34:3|PI 16:0_18:3	[M-H]-	PI	TRUE	1.80786	0.056571	1.24741	1.09596	0.132195
930	4.941_833.52	PI 34:2|PI 16:0_18:2	[M-H]-	PI	TRUE	1.95678	0.0366092	1.43641	1.10733	0.147085
932	5.403_835.535	PI 34:1|PI 16:0_18:1	[M-H]-	PI	TRUE	1.53916	0.0880553	1.05524	1.25387	0.326388
933	5.734_835.561	MGDG 36:5|MGDG 18:2_18:3	[M+CH3COO]-	MGDG	TRUE	1.57288	0.12774	0.893673	1.17433	0.231838
938	6.478_837.569	MGDG 36:4|MGDG 16:0_20:4	[M+CH3COO]-	MGDG	TRUE	0.7014	0.473126	0.325023	1.07192	0.100197
939	6.182_837.576	MGDG 36:4|MGDG 18:2_18:2	[M+CH3COO]-	MGDG	TRUE	1.28118	0.133652	0.874025	1.13767	0.186082
946	6.283_840.575	PC 36:4|PC 16:0_20:4	[M+CH3COO]-	PC	TRUE	1.94035	0.0566442	1.24684	1.11302	0.15448
950	4.709_841.515	SQDG 36:4	[M-H]-	SQDG	TRUE	0.64613	0.379382	0.420923	0.976613	-0.0341411
953	4.956_843.531	SQDG 36:3|SQDG 18:0_18:3	[M-H]-	SQDG	TRUE	0.638049	0.47104	0.326942	0.96316	-0.0541526
959	5.847_849.578	SQDG 36:0|SQDG 16:0_20:0	[M-H]-	SQDG	TRUE	0.89434	0.103988	0.983017	0.971059	-0.0423691
969	4.859_857.52	PI 36:4|PI 16:0_20:4	[M-H]-	PI	TRUE	1.50003	0.0970804	1.01287	1.0653	0.0912598
971	5.638_859.559	MGDG 38:7|MGDG 18:3_20:4	[M+CH3COO]-	MGDG	TRUE	0.834629	0.430335	0.366193	1.04945	0.0696334
973	6.049_861.576	MGDG 38:6|MGDG 18:2_20:4	[M+CH3COO]-	MGDG	TRUE	0.944522	0.302986	0.518577	1.05616	0.0788284
976	3.883_863.498	SQDG 38:7|SQDG 18:3_20:4	[M-H]-	SQDG	TRUE	0.487167	0.532962	0.273304	0.97024	-0.0435864
1000	5.928_885.574	MGDG 40:8|MGDG 20:4_20:4	[M+CH3COO]-	MGDG	TRUE	0.396449	0.679956	0.167519	1.01783	0.0254966
1002	4.219_889.514	SQDG 40:8|SQDG 20:4_20:4	[M-H]-	SQDG	TRUE	0.931649	0.184124	0.73489	0.948963	-0.0755763
1029	6.031_915.607	DGDG 34:2|DGDG 16:0_18:2	[M-H]-	DGDG	TRUE	0.965505	0.383098	0.41669	1.09417	0.129837
1075	6.425_951.505	Chlorophyll B	[M+FA-H]-	Others	TRUE	0.310132	0.7729	0.111877	0.986451	-0.0196807
1078	7.647_951.541	Chlorophyll A	[M+Hac-H]-	Others	TRUE	0.349848	0.830848	0.0804784	0.976671	-0.0340554
1079	7.333_951.542	Chlorophyll B	[M-H]-	Others	TRUE	0.257585	0.823158	0.0845168	0.991874	-0.0117712
1103	5.032_961.59	DGDG 38:7|DGDG 18:3_20:4	[M-H]-	DGDG	TRUE	0.11731	0.924423	0.0341293	1.00962	0.0138124
1107	5.49_963.605	DGDG 38:6|DGDG 18:2_20:4	[M-H]-	DGDG	TRUE	0.34485	0.751634	0.123994	0.948951	-0.0755945
1128	5.047_971.596	DGDG 34:4|DGDG 16:2_18:2	[M+CH3COO]-	DGDG	TRUE	0.457695	0.567816	0.245792	0.92248	-0.11641
1130	5.604_973.612	DGDG 34:3|DGDG 16:0_18:3	[M+CH3COO]-	DGDG	TRUE	0.418768	0.695412	0.157758	1.02491	0.0354972
1131	6.031_975.628	DGDG 34:2|DGDG 16:0_18:2	[M+CH3COO]-	DGDG	TRUE	0.602834	0.52738	0.277876	1.0425	0.0600474
1161	4.698_995.595	DGDG 36:6|DGDG 18:3_18:3	[M+CH3COO]-	DGDG	TRUE	0.252352	0.810267	0.0913718	1.019	0.0271541
1164	5.177_997.611	DGDG 36:5|DGDG 18:2_18:3	[M+CH3COO]-	DGDG	TRUE	0.478975	0.65256	0.18538	1.04426	0.062481
1175	5.032_1007.6	DGDG 38:7|DGDG 18:3_20:4	[M+FA-H]-	DGDG	TRUE	0.156574	0.900552	0.0454912	1.01435	0.0205555
1188	5.032_1021.61	DGDG 38:7|DGDG 18:3_20:4	[M+CH3COO]-	DGDG	TRUE	0.269875	0.79801	0.0979917	1.01843	0.0263468
1189	5.49_1023.63	DGDG 38:6|DGDG 18:2_20:4	[M+CH3COO]-	DGDG	TRUE	0.287926	0.760024	0.119173	1.04465	0.0630197

## Sheet: p.paten POS log trans
Primary ID	Average Rt(min)_Average Mz	Metabolite name	Adduct type	MS/MS assigned	Ontology	VIP	p value	-log10P	Fold change	log2FC
758	6.976_734.57	PC 32:0|PC 16:0_16:0	[M+H]+	TRUE	PC	3.04394	0.0152384	1.81706	0.71032	-0.493459
1191	9.377_942.754	TG 58:11|TG 18:3_20:4_20:4	[M+NH4]+	TRUE	TG	3.03093	0.000685385	3.16407	0.576648	-0.794237
1139	9.457_918.755	TG 56:9|TG 18:2_18:3_20:4	[M+NH4]+	TRUE	TG	2.91231	0.000180777	3.74286	0.609484	-0.71434
285	4.885_568.427	Cer 36:8;3O|Cer 14:2;2O/22:6;O	[M+H]+	TRUE	Cer_HS	0.493031	0.481593	0.31732	0.967835	-0.047167
286	4.33_568.427	Cer 36:8;3O|Cer 14:2;2O/22:6;O	[M+H]+	TRUE	Cer_HS	0.288266	0.79604	0.0990651	0.986768	-0.0192172
350	7.907_591.495	DG 32:0	[M+Na]+	TRUE	DG	1.43359	0.199686	0.699652	0.854482	-0.226878
361	8.194_596.598	Cer 38:0;2O|Cer 18:0;2O/20:0	[M+H]+	TRUE	Cer_NDS	0.835769	0.297308	0.526793	0.953171	-0.069193
383	5.764_602.478	DG 34:6|DG 16:3_18:3	[M+NH4]+	TRUE	DG	0.747594	0.2339	0.63097	0.973621	-0.0385678
392	6.225_604.495	DG 34:5|DG 16:2_18:3	[M+NH4]+	TRUE	DG	0.956212	0.092885	1.03205	0.965249	-0.0510269
1135	9.23_916.739	TG 56:10|TG 18:3_18:3_20:4	[M+NH4]+	TRUE	TG	2.66038	0.0013491	2.86996	0.412446	-1.27772
402	6.896_606.51	DG 34:4|DG 16:1_18:3	[M+NH4]+	TRUE	DG	0.587231	0.35133	0.454285	0.949586	-0.0746294
411	7.176_608.525	DG 34:3|DG 16:0_18:3	[M+NH4]+	TRUE	DG	0.605268	0.334031	0.476213	0.98405	-0.0231965
415	6.233_609.449	DG 34:5	[M+Na]+	TRUE	DG	0.485862	0.309923	0.508746	0.97256	-0.0401408
420	7.558_610.542	DG 34:2|DG 16:0_18:2	[M+NH4]+	TRUE	DG	0.561555	0.369725	0.432121	0.988118	-0.0172448
701	5.994_706.538	PMeOH 34:1|PMeOH 16:0_18:1	[M+H]+	TRUE	PMeOH	3.13821	0.00408895	2.38839	1.92339	0.943651
428	7.184_613.48	DG 34:3	[M+Na]+	TRUE	DG	0.192233	0.946824	0.0237307	1.0013	0.00187429
434	7.562_615.496	DG 34:2	[M+Na]+	TRUE	DG	0.227583	0.785982	0.104587	0.995936	-0.00587506
750	5.429_728.522	PMeOH 36:4|PMeOH 16:0_20:4	[M+H]+	TRUE	PMeOH	2.71337	0.0162916	1.78804	1.44731	0.533374
1199	9.376_947.709	TG 58:11|TG 18:3_20:4_20:4	[M+Na]+	TRUE	TG	2.51004	0.00308453	2.51081	0.468873	-1.09273
689	5.088_702.507	PMeOH 34:3|PMeOH 16:0_18:3	[M+H]+	TRUE	PMeOH	2.55446	0.0250867	1.60056	1.66494	0.73547
500	7.463_634.542	DG 36:4|DG 16:0_20:4	[M+NH4]+	TRUE	DG	0.962608	0.22073	0.656139	0.959776	-0.0592304
935	6.407_808.584	PC 18:0_20:5*	[M+H]+	TRUE	PC	2.46649	0.000124619	3.90442	1.38637	0.471312
507	6.885_636.571	CE 16:3	[M+NH4]+	TRUE	CE	0.993312	0.145662	0.836654	0.976868	-0.0337645
718	5.92_714.507	PA 18:1_18:3	[M+H]+	TRUE	PA	2.26953	0.00724649	2.13987	0.787937	-0.343848
519	7.481_639.497	DG 36:4	[M+Na]+	TRUE	DG	0.27527	0.932173	0.0305035	0.99516	-0.0069996
553	7.988_652.624	Cer 41:0;4O|Cer 18:0;3O/23:0;(2OH)	[M+H-H2O]+	TRUE	Cer_AP	0.826487	0.115381	0.937866	0.814736	-0.295595
556	6.215_654.509	DG 38:8|DG 18:4_20:4	[M+NH4]+	TRUE	DG	0.638691	0.672247	0.172471	0.884669	-0.17679
566	6.655_656.526	DG 38:7|DG 18:3_20:4	[M+NH4]+	TRUE	DG	0.522288	0.35808	0.44602	1.02022	0.0288803
568	8_656.619	Cer 40:0;4O|Cer 18:0;3O/22:0;(2OH)	[M+H]+	TRUE	Cer_AP	0.455212	0.954671	0.0201463	1.00127	0.00183106
577	7.054_658.542	DG 38:6|DG 18:2_20:4	[M+NH4]+	TRUE	DG	0.412449	0.833897	0.0788876	1.00797	0.0114527
581	7.305_660.557	DG 38:5|DG 18:2_20:3	[M+NH4]+	TRUE	DG	0.480363	0.724666	0.139862	1.01978	0.0282579
588	7.964_662.571	DG 38:4|DG 18:0_20:4	[M+NH4]+	TRUE	DG	0.961351	0.173283	0.761244	0.886923	-0.173119
596	8.219_666.64	Cer 42:0;4O|Cer 18:0;3O/24:0;(2OH)	[M+H-H2O]+	TRUE	Cer_AP	0.451885	0.545768	0.262992	1.03064	0.0435405
1248	9.514_968.77	TG 60:12|TG 20:4_20:4_20:4	[M+NH4]+	TRUE	TG	2.24905	0.014076	1.85152	0.632412	-0.661063
606	8.237_670.634	Cer 41:0;4O|Cer 18:0;3O/23:0;(2OH)	[M+H]+	TRUE	Cer_AP	0.974532	0.242266	0.615708	1.03913	0.0553762
624	6.518_680.525	DG 40:9|DG 20:4_20:5	[M+NH4]+	TRUE	DG	0.843468	0.0521804	1.28249	0.894335	-0.161113
789	8.805_744.65	DG 44:5|DG 24:1_20:4	[M+NH4]+	TRUE	DG	2.25109	0.00265879	2.57532	5.76705	2.52783
649	5.491_688.492	PA 16:0_18:3	[M+H]+	TRUE	PA	2.15352	0.0123562	1.90812	0.722555	-0.468821
632	7.986_682.635	Cer 42:1;4O|Cer 18:0;3O/24:1;(2OH)	[M+H]+	TRUE	Cer_AP	1.01478	0.131391	0.881434	0.957934	-0.0620018
636	7.197_684.556	DG 40:7|DG 20:3_20:4	[M+NH4]+	TRUE	DG	0.388971	0.428028	0.368528	1.02113	0.0301665
638	8.456_684.651	Cer 42:0;4O|Cer 18:0;3O/24:0;(2OH)	[M+H]+	TRUE	Cer_AP	1.32438	0.196168	0.707372	1.05844	0.0819395
648	6.93_687.497	DG 40:8	[M+Na]+	TRUE	DG	0.958524	0.0948632	1.0229	0.954136	-0.0677332
1188	9.136_940.739	TG 58:12|TG 18:3_20:4_20:5	[M+NH4]+	TRUE	TG	2.07535	0.0015807	2.80115	0.327319	-1.61123
660	6.08_690.508	PE 16:0_16:1*	[M+H]+	TRUE	PE	1.98369	0.0215587	1.66638	0.885004	-0.176244
659	6.354_690.506	PA 16:0_18:2	[M+H]+	TRUE	PA	1.18389	0.213351	0.670905	0.903954	-0.145679
1244	9.288_966.756	TG 60:13|TG 20:4_20:4_20:5	[M+NH4]+	TRUE	TG	1.8567	0.00499634	2.30135	0.486138	-1.04056
670	8.64_694.672	Cer 44:0;4O|Cer 18:0;3O/26:0;(2OH)	[M+H-H2O]+	TRUE	Cer_AP	0.900509	6.84998e-05	4.16431	1.49985	0.584818
671	6.013_695.546	DG 40:4	[M+Na]+	TRUE	DG	0.898204	0.341863	0.466148	0.955897	-0.0650729
674	8.21_696.65	Cer 43:1;4O|Cer 18:0;3O/25:1;(2OH)	[M+H]+	TRUE	Cer_AP	0.821417	0.237218	0.624852	0.953187	-0.0691688
680	8.66_698.666	Cer 43:0;4O|Cer 18:0;3O/25:0;(2OH)	[M+H]+	TRUE	Cer_AP	1.34975	0.256905	0.590227	1.08921	0.123282
424	7.947_612.556	DG 34:1|DG 16:0_18:1	[M+NH4]+	TRUE	DG	2.09924	0.000758854	3.11984	1.15671	0.210027
826	4.534_760.512	PG 34:4|PG 16:1_18:3	[M+NH4]+	TRUE	PG	2.06707	0.00959114	2.01813	1.14607	0.196695
713	8.407_710.666	Cer 44:1;4O|Cer 18:0;3O/26:1;(2OH)	[M+H]+	TRUE	Cer_AP	0.143579	0.703735	0.152591	0.96768	-0.0473981
717	8.854_712.682	Cer 44:0;4O|Cer 18:0;3O/26:0;(2OH)	[M+H]+	TRUE	Cer_AP	1.47359	0.191905	0.716914	1.13531	0.183086
1255	9.517_973.725	TG 60:12|TG 20:4_20:4_20:4	[M+Na]+	TRUE	TG	1.84175	0.01333	1.87517	0.567562	-0.81715
722	6.464_716.522	PE 34:2|PE 16:0_18:2	[M+H]+	TRUE	PE	0.401931	0.50079	0.300344	0.988834	-0.0161997
440	7.946_617.511	DG 34:1	[M+Na]+	TRUE	DG	2.06317	0.00464988	2.33256	1.1741	0.231555
755	6.398_732.554	PC 32:1|PC 16:0_16:1	[M+H]+	TRUE	PC	1.08995	0.0808804	1.09216	0.93348	-0.099309
1193	9.597_944.771	TG 58:10|TG 18:2_20:4_20:4	[M+NH4]+	TRUE	TG	1.78653	0.013312	1.87576	0.769705	-0.377622
762	4.785_736.49	Unsettled: PE 18:3_18:3	[M+H]+	TRUE	PE	1.02197	0.170015	0.769513	0.692924	-0.529231
769	5.383_738.529	PG 32:1	[M+NH4]+	TRUE	PG	0.614087	0.726523	0.138751	1.06808	0.0950197
773	6.362_740.523	PE 36:4|PE 16:0_20:4	[M+H]+	TRUE	PE	0.546784	0.40604	0.391431	1.00896	0.012869
775	5.608_740.544	PG 32:0|PG 16:0_16:0	[M+NH4]+	TRUE	PG	2.02802	0.0533195	1.27311	0.900446	-0.151288
926	5.398_804.553	PC 18:3_20:4*	[M+H]+	TRUE	PC	1.79986	0.00243515	2.61347	1.19113	0.252331
796	9.199_746.666	DG 44:4|DG 24:0_20:4	[M+NH4]+	TRUE	DG	0.60162	0.596137	0.224654	1.04196	0.0592999
931	5.881_806.569	PC 38:6|PC 18:2_20:4	[M+H]+	TRUE	PC	1.61274	0.00328358	2.48365	1.09558	0.131695
807	9.199_751.622	DG 44:4	[M+Na]+	TRUE	DG	0.469901	0.670932	0.173321	1.03574	0.0506619
808	6.932_752.603	HexCer 38:3;2O|HexCer 18:2;2O/20:1	[M+H]+	TRUE	HexCer_NS	0.477578	0.413714	0.3833	0.933347	-0.0995145
820	6.043_756.555	PC 34:3|PC 16:0_18:3	[M+H]+	TRUE	PC	0.475322	0.616851	0.20982	0.99226	-0.0112099
822	6.479_758.57	PC 34:2|PC 16:0_18:2	[M+H]+	TRUE	PC	0.915963	0.120022	0.920739	0.976896	-0.0337231
801	8.803_749.607	DG 44:5	[M+Na]+	TRUE	DG	1.5921	0.0363317	1.43971	4.84532	2.27659
829	7.026_760.587	PC 34:1|PC 16:0_18:1	[M+H]+	TRUE	PC	1.53338	0.0361449	1.44195	1.06772	0.0945334
506	7.632_636.556	DG 36:3|DG 16:0_20:3	[M+NH4]+	TRUE	DG	1.52301	0.00696066	2.15735	1.10314	0.141616
834	4.759_762.529	PG 34:3|PG 16:0_18:3	[M+NH4]+	TRUE	PG	0.793566	0.0628369	1.20179	0.98331	-0.0242818
840	4.763_764.532	MGDG 34:6|MGDG 16:3_18:3	[M+NH4]+	TRUE	MGDG	0.0536078	0.946678	0.0237977	1.0012	0.0017302
485	6.333_630.509	DG 36:6|DG 18:3_18:3	[M+NH4]+	TRUE	DG	1.61444	0.00585321	2.23261	0.815944	-0.293458
849	5.25_766.547	MGDG 34:5|MGDG 16:2_18:3	[M+NH4]+	TRUE	MGDG	0.281061	0.588341	0.230371	0.991482	-0.0123415
850	5.67_766.558	PG 34:1|PG 16:0_18:1	[M+NH4]+	TRUE	PG	0.923444	0.0812709	1.09006	1.02496	0.0355676
855	5.725_768.563	MGDG 34:4|MGDG 16:2_18:2	[M+NH4]+	TRUE	MGDG	0.459748	0.436481	0.360035	0.983533	-0.0239546
861	6.242_770.578	MGDG 34:3|MGDG 16:0_18:3	[M+NH4]+	TRUE	MGDG	0.139823	0.826008	0.0830157	1.0082	0.0117819
862	6.933_770.615	Unsettled: HexCer 18:2;2O/20:0;O	[M+H]+	TRUE	HexCer_HS	0.579055	0.450744	0.34607	0.9645	-0.0521469
214	1.844_520.34	LPC 18:2	[M+H]+	TRUE	LPC	1.58896	0.00289293	2.53866	0.896098	-0.158272
867	7.115_774.609	MGDG 34:1|MGDG 16:0_18:1	[M+NH4]+	TRUE	MGDG	1.02945	0.0930502	1.03128	1.17288	0.230055
869	6.246_775.533	MGDG 34:3|MGDG 16:0_18:3	[M+Na]+	TRUE	MGDG	0.470567	0.618755	0.208481	1.02766	0.039363
873	6.681_777.549	MGDG 34:2|MGDG 16:0_18:2	[M+Na]+	TRUE	MGDG	0.710658	0.434021	0.362489	0.966924	-0.0485256
657	6.275_690.506	PE 17:0_15:1*	[M+H]+	TRUE	PE	1.52109	0.0364633	1.43814	0.921194	-0.118423
878	5.894_780.553	Unsettled: PC 18:2_18:3	[M+H]+	TRUE	PC	0.35343	0.762398	0.117818	0.99019	-0.0142227
882	6.369_782.57	PC 36:4|PC 16:0_20:4	[M+H]+	TRUE	PC	0.601303	0.400388	0.397519	0.985982	-0.0203668
905	5.576_792.561	MGDG 36:6|MGDG 16:2_20:4	[M+NH4]+	TRUE	MGDG	0.230691	0.556243	0.254735	1.02044	0.0291914
906	5.449_792.561	MGDG 36:6|MGDG 18:3_18:3	[M+NH4]+	TRUE	MGDG	0.228863	0.607412	0.216517	1.02048	0.0292479
907	5.356_792.562	MGDG 36:6|MGDG 18:3_18:3	[M+NH4]+	TRUE	MGDG	0.613509	0.245807	0.609406	1.07694	0.106938
1077	9.182_890.723	TG 54:9|TG 16:2_18:3_20:4	[M+NH4]+	TRUE	TG	1.52052	0.00691109	2.16045	0.533099	-0.907525
911	5.832_794.578	MGDG 36:5|MGDG 18:2_18:3	[M+NH4]+	TRUE	MGDG	0.355391	0.508653	0.293578	0.978873	-0.0308064
912	6.569_796.594	MGDG 36:4|MGDG 16:0_20:4	[M+NH4]+	TRUE	MGDG	0.704113	0.159132	0.798242	0.937556	-0.0930232
913	6.277_796.594	MGDG 36:4|MGDG 18:2_18:2	[M+NH4]+	TRUE	MGDG	0.4272	0.5	0.30103	0.969183	-0.045159
833	4.995_762.515	PG 34:3|PG 16:1_18:2	[M+NH4]+	TRUE	PG	1.47811	0.00312587	2.50503	1.05817	0.0815714
499	7.189_634.542	DG 36:4|DG 18:1_18:3	[M+NH4]+	TRUE	DG	1.41503	0.00907671	2.04207	1.07953	0.110403
626	8.421_680.656	Cer 43:0;4O|Cer 18:0;3O/25:0;(2OH)	[M+H-H2O]+	TRUE	Cer_AP	1.38979	0.0175799	1.75498	1.28853	0.365726
939	5.271_812.555	SQDG 32:0|SQDG 16:0_16:0	[M+NH4]+	TRUE	SQDG	0.974678	0.195638	0.708547	0.909178	-0.137365
943	7.284_814.631	PC 38:2	[M+H]+	TRUE	PC	0.817829	0.137121	0.862896	0.956639	-0.0639535
948	5.734_818.578	MGDG 38:7|MGDG 18:3_20:4	[M+NH4]+	TRUE	MGDG	0.496399	0.284652	0.545686	1.02774	0.0394753
952	6.148_820.594	MGDG 38:6|MGDG 18:2_20:4	[M+NH4]+	TRUE	MGDG	0.180529	0.934328	0.0295006	0.998292	-0.00246623
964	7.954_826.676	Unsettled: HexCer 18:2;2O/24:0;O	[M+H]+	TRUE	HexCer_HS	0.584656	0.118616	0.925857	0	#NUM!
974	4.454_834.54	SQDG 34:3|SQDG 16:0_18:3	[M+NH4]+	TRUE	SQDG	0.654821	0.349133	0.457009	1.04825	0.0679828
976	5.037_835.533	PI 34:2	[M+H]+	TRUE	PI	0.356188	0.753646	0.122833	1.01912	0.0273239
978	4.882_836.556	SQDG 34:2|SQDG 16:0_18:2	[M+NH4]+	TRUE	SQDG	0.359396	0.556675	0.254398	0.97935	-0.0301036
993	5.588_842.577	MGDG 40:9|MGDG 20:4_20:5	[M+NH4]+	TRUE	MGDG	0.759069	0.0397159	1.40104	1.09225	0.127303
995	6.026_844.594	Unsettled: MGDG 20:4_20:4	[M+NH4]+	TRUE	MGDG	0.913694	0.116638	0.93316	1.04398	0.0620941
998	6.31_846.608	MGDG 40:7|MGDG 20:3_20:4	[M+NH4]+	TRUE	MGDG	0.564927	0.190097	0.721025	1.0598	0.083792
999	9.997_846.753	TG 50:3|TG 16:0_16:0_18:3	[M+NH4]+	TRUE	TG	0.32277	0.50746	0.294598	1.08389	0.116218
1004	10.172_848.77	TG 50:2|TG 16:0_16:0_18:2	[M+NH4]+	TRUE	TG	1.13377	0.0246135	1.60883	1.32415	0.405067
1008	4.59_850.543	PI 34:3	[M+NH4]+	TRUE	PI	0.104183	0.927188	0.0328322	1.00235	0.00338636
1013	5.04_852.56	PI 34:2	[M+NH4]+	TRUE	PI	0.425493	0.781785	0.106913	0.996646	-0.00484693
1014	8.518_852.647	PE 44:4|PE 24:0_20:4	[M+H]+	TRUE	PE	0.59524	0.595478	0.225134	0.956869	-0.0636067
1028	8.768_862.691	TG 52:9|TG 16:3_18:3_18:3	[M+NH4]+	TRUE	TG	0.74182	0.113409	0.945352	0.601206	-0.734069
1034	5.951_868.618	SQDG 36:0|SQDG 16:0_20:0	[M+NH4]+	TRUE	SQDG	0.250069	0.633161	0.198486	0.967568	-0.047565
1035	9.552_868.74	TG 52:6|TG 16:0_18:3_18:3	[M+NH4]+	TRUE	TG	0.628582	0.273668	0.562776	0.86718	-0.205597
1038	9.775_870.755	TG 52:5|TG 16:0_18:2_18:3	[M+NH4]+	TRUE	TG	0.220421	0.961091	0.0172355	1.00197	0.00283931
1041	10.1_872.769	TG 52:4|TG 16:0_16:0_20:4	[M+NH4]+	TRUE	TG	0.609328	0.296421	0.528091	1.14752	0.198519
1042	9.977_872.77	TG 52:4|TG 16:0_18:2_18:2	[M+NH4]+	TRUE	TG	0.134233	0.73924	0.131215	1.00872	0.0125258
1048	4.953_876.56	PI 36:4	[M+NH4]+	TRUE	PI	0.770931	0.226603	0.644734	1.01387	0.0198727
493	6.777_632.525	DG 36:5|DG 18:2_18:3	[M+NH4]+	TRUE	DG	1.49628	0.00343206	2.46445	0.913824	-0.130012
1195	9.135_945.694	TG 18:4_20:4_20:4*	[M+Na]+	TRUE	TG	1.47887	0.00705195	2.15169	0.25971	-1.94503
1078	9.066_890.724	TG 54:9|TG 18:3_18:3_18:3	[M+NH4]+	TRUE	TG	1.46262	0.00980178	2.0087	0.236719	-2.07875
865	6.68_772.594	MGDG 34:2|MGDG 16:0_18:2	[M+NH4]+	TRUE	MGDG	1.41514	0.0309086	1.50992	0.904315	-0.145103
1085	9.441_892.739	TG 54:8|TG 16:1_18:3_20:4	[M+NH4]+	TRUE	TG	1.55479	0.0505637	1.29616	0.598287	-0.74109
1090	9.692_894.755	TG 54:7|TG 16:0_18:3_20:4	[M+NH4]+	TRUE	TG	0.631415	0.464511	0.333004	0.952489	-0.0702257
1093	9.899_896.77	TG 54:6|TG 18:2_18:2_18:2	[M+NH4]+	TRUE	TG	0.523074	0.702551	0.153322	1.01724	0.0246601
1098	9.897_901.724	TG 54:6|TG 18:2_18:2_18:2	[M+Na]+	TRUE	TG	0.416544	0.492867	0.30727	1.03047	0.0433025
1122	6.526_910.646	DGDG 32:0|DGDG 16:0_16:0	[M+NH4]+	TRUE	DGDG	1.20222	0.131249	0.881904	0.769586	-0.377846
600	7.75_668.619	Cer 41:1;4O|Cer 18:0;3O/23:1;(2OH)	[M+H]+	TRUE	Cer_AP	1.41129	0.0265021	1.57672	0.885476	-0.175475
1130	6.523_915.601	DGDG 32:0|DGDG 16:0_16:0	[M+Na]+	TRUE	DGDG	1.14859	0.16616	0.779474	0.893208	-0.162932
1251	9.286_971.71	TG 60:13|TG 20:4_20:4_20:5	[M+Na]+	TRUE	TG	1.39269	0.00465285	2.33228	0.421567	-1.24617
1072	8.939_888.707	TG 54:10|TG 16:3_18:3_20:4	[M+NH4]+	TRUE	TG	1.31493	0.031592	1.50042	0.553502	-0.85334
1167	5.147_930.616	DGDG 34:4|DGDG 16:2_18:2	[M+NH4]+	TRUE	DGDG	0.716808	0.146884	0.833026	0.94994	-0.0740917
1169	4.178_931.539	DGDG 34:6	[M+Na]+	TRUE	DGDG	0.113569	0.882646	0.0542134	1.00467	0.0067217
1171	5.693_932.631	DGDG 34:3|DGDG 16:0_18:3	[M+NH4]+	TRUE	DGDG	0.619655	0.271369	0.56644	0.969244	-0.0450682
1173	6.128_934.648	DGDG 34:2|DGDG 16:0_18:2	[M+NH4]+	TRUE	DGDG	0.817938	0.143804	0.842229	0.96775	-0.0472937
1186	6.127_939.603	DGDG 34:2|DGDG 16:0_18:2	[M+H]+	TRUE	DGDG	0.247367	0.849251	0.0709639	0.99303	-0.0100908
631	6.932_682.542	DG 40:8|DG 20:4_20:4	[M+NH4]+	TRUE	DG	1.28619	0.0200829	1.69717	0.94487	-0.0818122
510	6.792_637.48	DG 36:5	[M+Na]+	TRUE	DG	1.25158	0.000387738	3.41146	0.913187	-0.131018
842	5.2_764.544	PG 34:2|PG 16:0_18:2	[M+NH4]+	TRUE	PG	1.18642	0.00682692	2.16578	0.973204	-0.0391858
876	6.471_780.551	PC 34:2	[M+Na]+	TRUE	PC	1.15966	0.0381182	1.41887	0.938648	-0.0913439
1196	9.808_946.784	TG 58:9|TG 18:1_20:4_20:4	[M+NH4]+	TRUE	TG	0.431224	0.47798	0.32059	0.909116	-0.137464
1207	9.688_950.818	Unsettled: TG 18:0_20:2_20:5	[M+NH4]+	TRUE	TG	0.674118	0.249709	0.602566	0.842577	-0.24712
1216	4.79_954.616	DGDG 36:6|DGDG 18:3_18:3	[M+NH4]+	TRUE	DGDG	0.635766	0.137302	0.862323	0.941669	-0.0867081
1222	5.268_956.631	DGDG 36:5|DGDG 18:2_18:3	[M+NH4]+	TRUE	DGDG	0.673779	0.193535	0.71324	0.952037	-0.0709105
1226	5.744_958.646	DGDG 36:4|DGDG 18:1_18:3	[M+NH4]+	TRUE	DGDG	0.330636	0.55517	0.255574	0.966672	-0.0489016
1128	8.969_914.723	TG 56:11|TG 18:3_18:3_20:5	[M+NH4]+	TRUE	TG	1.07593	0.000370663	3.43102	0.208069	-2.26487
196	2.231_496.34	LPC 16:0/0:0	[M+H]+	TRUE	LPC	1.06899	0.0205337	1.68753	0.940766	-0.0880922
401	6.677_606.509	DG 34:4|DG 16:2_18:2	[M+NH4]+	TRUE	DG	1.06645	0.0198988	1.70117	0.958108	-0.0617398
237	1.804_544.34	LPC 20:4	[M+H]+	TRUE	LPC	1.01869	0.0171576	1.76554	0.903977	-0.145642
1269	5.133_980.631	DGDG 38:7|DGDG 18:3_20:4	[M+NH4]+	TRUE	DGDG	0.176728	0.77385	0.111343	0.99309	-0.0100036
1272	5.43_982.646	DGDG 38:6|DGDG 18:3_20:3	[M+NH4]+	TRUE	DGDG	0.419326	0.177283	0.751333	0.906701	-0.141301
1273	5.592_982.646	DGDG 38:6|DGDG 18:2_20:4	[M+NH4]+	TRUE	DGDG	0.736121	0.155263	0.808932	0.963089	-0.054259
1274	4.667_983.57	Unsettled: PI 44:9	[M+Na]+	TRUE	PI	0.428108	0.49895	0.301943	1.00981	0.0140839
1300	5.474_1006.65	DGDG 40:8|DGDG 20:4_20:4	[M+NH4]+	TRUE	DGDG	0.134008	0.863981	0.0634958	1.00462	0.0066499
1326	10.515_1030.88	Unsettled: TG 24:1_20:4_20:4	[M+NH4]+	TRUE	TG	0.450939	0.2443	0.612077	0.465499	-1.10315

## Sheet: p.patens NEG log trans
Primary ID	Average Rt(min)_Average Mz	Metabolite name	Adduct type	Ontology	MS/MS assigned	VIP	p value	-log10P	Fold change	log2FC
90	2.137_289.218	FA 19:4	[M-H]-	FA	TRUE	2.74784	0.047707	1.32142	0.22777	-2.13435
35	2.014_251.204	FA 16:2	[M-H]-	FA	TRUE	2.46998	0.00117026	2.93172	0.882613	-0.180147
112	4.281_311.296	FA 20:0	[M-H]-	FA	TRUE	2.27511	0.00265684	2.57563	0.899392	-0.152978
37	2.287_253.218	FA 16:1	[M-H]-	FA	TRUE	1.36656	0.487964	0.311612	0.84974	-0.234907
103	3.319_307.265	FA 20:2	[M-H]-	FA	TRUE	1.95089	0.00648111	2.18835	0.911085	-0.134342
57	1.919_263.201	FA 17:3	[M-H]-	FA	TRUE	1.21559	0.232766	0.63308	0.784325	-0.350477
59	2.296_265.217	FA 17:2	[M-H]-	FA	TRUE	1.86791	0.0185477	1.73171	0.862554	-0.213313
60	2.771_267.233	FA 17:1	[M-H]-	FA	TRUE	1.83918	0.0137303	1.86232	0.892517	-0.164048
64	3.435_269.249	FA 17:0	[M-H]-	FA	TRUE	0.232805	0.83972	0.0758655	1.01213	0.0173946
65	1.63_271.228	FA 16:0;(2OH)	[M-H]-	OxFA	TRUE	1.81324	0.00281314	2.55081	0.824097	-0.279114
67	1.796_275.202	FA 18:4	[M-H]-	FA	TRUE	2.43048	0.230049	0.63818	0.64464	-0.633434
33	1.717_249.187	FA 16:3	[M-H]-	FA	TRUE	1.81022	0.00758142	2.12025	0.931327	-0.10264
102	2.813_305.249	FA 20:3	[M-H]-	FA	TRUE	1.76611	0.00728518	2.13756	0.925618	-0.111511
70	3.143_281.25	FA 18:1	[M-H]-	FA	TRUE	0.26189	0.691581	0.160157	0.994158	-0.00845294
88	1.733_287.223	Unsettled: FA 16:0;2O	[M-H]-	OxFA	TRUE	0.691699	0.242646	0.615027	0	#NUM!
89	1.394_287.224	FA 16:0;2O	[M-H]-	OxFA	TRUE	0.66197	0.41311	0.383934	0.306333	-1.70683
69	2.597_279.235	FA 18:2	[M-H]-	FA	TRUE	1.69304	0.0171648	1.76536	0.953543	-0.0686301
91	1.215_291.198	FA 18:4;O	[M-H]-	OxFA	TRUE	0.949417	0.271273	0.566593	1.1856	0.245617
94	2.941_293.249	FA 19:2	[M-H]-	FA	TRUE	1.69187	0.0104982	1.97889	0.864548	-0.209982
36	2.353_253.217	FA 16:1	[M-H]-	FA	TRUE	1.69163	0.0127771	1.89357	0.928685	-0.106739
96	3.555_295.265	FA 19:1	[M-H]-	FA	TRUE	1.27415	0.0512823	1.29003	0.931805	-0.1019
97	3.336_301.218	FA 20:5	[M-H]-	FA	TRUE	0.00471909	0.99055	0.0041236	0.999862	-0.000199106
101	2.447_303.236	FA 20:4	[M-H]-	FA	TRUE	1.68649	0.0260102	1.58486	0.946878	-0.0787495
98	2.062_301.218	FA 20:5	[M-H]-	FA	TRUE	1.5431	0.0321914	1.49226	0.92729	-0.108907
93	1.427_293.212	FA 18:3;O	[M-H]-	OxFA	TRUE	1.47278	0.000909985	3.04097	0.854571	-0.226728
68	2.169_277.219	FA 18:3	[M-H]-	FA	TRUE	1.45133	0.0304189	1.51686	0.961283	-0.0569669
105	1.161_309.208	FA 18:3;2O	[M-H]-	OxFA	TRUE	1.12558	0.120389	0.919413	1.36212	0.445854
107	3.994_309.282	FA 20:1	[M-H]-	FA	TRUE	0.293645	0.651103	0.18635	1.01216	0.0174374
109	1.271_311.222	FA 18:2;2O	[M-H]-	OxFA	TRUE	0.656411	0.385019	0.414518	1.14244	0.192118
709	5.504_721.504	PG 32:0|PG 16:0_16:0	[M-H]-	PG	TRUE	1.43278	0.0228558	1.641	0.937793	-0.0926586
118	1.49_313.239	FA 18:1;2O	[M-H]-	OxFA	TRUE	0.0114035	0.981455	0.00812961	1.01568	0.0224459
869	6.586_799.558	MGDG 34:2|MGDG 16:0_18:2	[M+FA-H]-	MGDG	TRUE	1.40125	0.0332937	1.47764	0.91054	-0.135206
123	2.737_317.249	FA 21:4	[M-H]-	FA	TRUE	0.25081	0.873801	0.0585875	0.784825	-0.349557
124	1.446_319.228	FA 20:4;O	[M-H]-	OxFA	TRUE	0.668204	0.160417	0.79475	0.946071	-0.0799796
128	4.43_323.296	FA 21:1	[M-H]-	FA	TRUE	0.0984443	0.959657	0.017884	0.960876	-0.0575778
135	3.057_331.264	FA 22:4	[M-H]-	FA	TRUE	0.32848	0.844975	0.0731561	1.16567	0.221159
138	1.283_335.224	FA 20:4;2O	[M-H]-	OxFA	TRUE	1.05341	0.272775	0.564195	1.1178	0.160662
647	5.812_695.467	PA 36:4|PA 16:0_20:4	[M-H]-	PA	TRUE	1.4012	0.0414575	1.3824	0.858463	-0.220172
142	4.877_337.311	FA 22:1	[M-H]-	FA	TRUE	1.07875	0.180572	0.74335	0.92537	-0.111898
145	5.747_339.327	FA 22:0	[M-H]-	FA	TRUE	0.956342	0.171811	0.764949	0.971626	-0.041527
155	5.319_351.327	FA 23:1	[M-H]-	FA	TRUE	1.2177	0.129133	0.888963	0.931722	-0.102029
158	6.178_353.343	FA 23:0	[M-H]-	FA	TRUE	1.1568	0.104281	0.981795	0.964933	-0.0514993
337	3.011_533.455	Unknown	[M-H]-	FAHFA	TRUE	1.36453	0.0308887	1.5102	0.939253	-0.0904143
166	5.75_365.343	FA 24:1	[M-H]-	FA	TRUE	1.90546	0.0024171	2.61671	1.12835	0.174215
167	6.601_367.359	FA 24:0	[M-H]-	FA	TRUE	0.636001	0.3429	0.464833	0.985459	-0.0211322
180	3.129_377.237	Unsettled: FA 22:5;3O	[M-H]-	OxFA	TRUE	0.875875	0.00382564	2.4173	1.18203	0.241267
193	6.163_379.359	FA 25:1	[M-H]-	FA	TRUE	1.80915	0.0102948	1.98738	1.16884	0.225077
197	6.97_381.374	FA 25:0	[M-H]-	FA	TRUE	1.09909	0.103182	0.986396	0.966862	-0.0486181
199	2.877_383.316	Unsettled:Tetrahydropersin (fatty alcohol)	[M-H]-	Others	TRUE	0.0259099	0.946933	0.0236807	0.97489	-0.0366887
200	4.273_383.353	FA 24:0;O	[M-H]-	OxFA	TRUE	1.22573	0.163348	0.786886	0.883371	-0.178909
206	1.178_389.171	Unsettled: LPA 15:3	[M-H]-	LPA	TRUE	0.70305	0.135286	0.868747	0.808148	-0.307309
239	3.232_408.335	MG 18:1(d7)	[M+FA-H]-	IS	TRUE	0.0541017	0.824075	0.0840333	0.999372	-0.000906297
246	5.301_411.385	FA 26:0;O	[M-H]-	OxFA	TRUE	0.974732	0.0484551	1.31466	0.960972	-0.0574337
255	3.23_422.351	MG 18:1(d7)	[M+Hac-H]-	IS	TRUE	0.385232	0.422994	0.373666	0.9899	-0.0146453
290	1.595_483.273	LPG 16:0	[M-H]-	LPG	TRUE	0.27065	0.720838	0.142162	1.00855	0.0122826
292	2.349_485.339	LPE 18:1(d7)	[M-H]-	IS	TRUE	0.0540549	0.82408	0.0840306	0.999337	-0.000956824
56	3.013_255.235	FA 16:0	[M-H]-	FA	TRUE	1.34321	0.0283451	1.54752	0.971281	-0.0420394
387	6.281_570.51	Unsettled: Cer 20:0;2O/12:0	[M+CH3COO]-	Cer_NDS	TRUE	0.561334	0.0747716	1.12626	0.715689	-0.482595
391	2.313_573.39	LPC 18:1(d7)	[M+FA-H]-	IS	TRUE	0.0540378	0.824085	0.084028	0.999326	-0.000972704
402	6.534_575.539	Cer 18:1;2O/15:0(d7)	[M+FA-H]-	IS	TRUE	0.0540415	0.824071	0.0840354	0.999325	-0.000974148
425	2.319_587.406	LPC 18:1(d7)	[M+CH3COO]-	IS	TRUE	0.805716	0.061762	1.20928	0.983606	-0.0238476
438	6.532_589.556	Cer 18:1;2O/15:0(d7)	[M+Hac-H]-	IS	TRUE	0.244681	0.382139	0.417779	0.996888	-0.00449667
439	4.017_590.447	SL 32:0;2O	[M-H]-	SL	TRUE	0.349378	0.504071	0.297508	0.988042	-0.0173557
506	4.318_618.479	SL 34:0;2O|SL 17:0;O/17:0;O	[M-H]-	SL	TRUE	0.376518	0.337677	0.471499	1.08543	0.118267
587	7.648_666.605	Cer 41:1;4O|Cer 18:0;3O/23:1;(2OH)	[M-H]-	Cer_AP	TRUE	1.33043	0.0180314	1.74397	0.917657	-0.123973
550	8.084_640.589	Cer 38:0;2O|Cer 18:0;2O/20:0	[M+FA-H]-	Cer_NDS	TRUE	1.04164	0.125131	0.902635	0.939322	-0.0903083
571	8.083_654.605	Cer 38:0;2O|Cer 18:0;2O/20:0	[M+CH3COO]-	Cer_NDS	TRUE	0.901519	0.180363	0.743853	0.961711	-0.0563247
572	7.903_654.605	Cer 40:0;4O|Cer 18:0;3O/22:0;(2OH)	[M-H]-	Cer_AP	TRUE	0.281124	0.645501	0.190103	0.989415	-0.0153523
581	5.832_661.482	PMeOH 32:0|PMeOH 16:0_16:0	[M-H]-	PMeOH	TRUE	0.340449	0.752772	0.123337	1.0347	0.0492125
592	5.435_669.45	PA 34:3|PA 16:0_18:3	[M-H]-	PA	TRUE	1.2888	0.00824804	2.08365	0.823236	-0.280622
589	8.14_668.62	Cer 41:0;4O|Cer 18:0;3O/23:0;(2OH)	[M-H]-	Cer_AP	TRUE	0.172509	0.767333	0.115016	1.00522	0.00751128
646	5.736_695.466	PA 36:4|PA 16:0_20:4	[M-H]-	PA	TRUE	1.25851	0.0291941	1.5347	0.885891	-0.174799
593	7.646_670.599	Cer 38:0;3O|Cer 18:0;3O/20:0	[M+CH3COO]-	Cer_NP	TRUE	0.991707	0.0633077	1.19854	0.949265	-0.0751172
594	7.841_670.6	Cer 38:0;3O	[M+CH3COO]-	Cer_NP	TRUE	1.20285	0.106579	0.972328	0.918875	-0.122059
613	7.888_680.622	Cer 42:1;4O|Cer 18:0;3O/24:1;(2OH)	[M-H]-	Cer_AP	TRUE	0.782821	0.209628	0.678551	0.968673	-0.0459184
617	8.36_682.637	Cer 42:0;4O|Cer 18:0;3O/24:0;(2OH)	[M-H]-	Cer_AP	TRUE	0.347127	0.553833	0.256621	1.00937	0.0134551
619	4.993_683.466	PMeOH 34:3|PMeOH 16:0_18:3	[M-H]-	PMeOH	TRUE	2.40163	0.022926	1.63967	1.31285	0.392702
626	5.432_685.483	PMeOH 34:2|PMeOH 16:0_18:2	[M-H]-	PMeOH	TRUE	2.13375	0.0302033	1.51995	1.16676	0.222508
632	5.893_687.498	PMeOH 34:1|PMeOH 16:0_18:1	[M-H]-	PMeOH	TRUE	2.82043	0.00924545	2.03407	1.43883	0.524896
639	8.542_692.657	Cer 44:1;3O|Cer 19:1;3O/25:0	[M-H]-	Cer_NP	TRUE	0.0644573	0.857209	0.0669133	0.759137	-0.397568
641	8.109_694.638	Cer 43:1;4O|Cer 18:0;3O/25:1;(2OH)	[M-H]-	Cer_AP	TRUE	0.99633	0.0395665	1.40267	0.956857	-0.0636248
749	8.11_740.642	Cer 43:1;4O|Cer 18:0;3O/25:1;(2OH)	[M+FA-H]-	Cer_NP	TRUE	1.25596	0.0113547	1.94482	0.912753	-0.131704
165	1.488_365.271	FA 22:3;2O	[M-H]-	OxFA	TRUE	1.25222	0.0285074	1.54504	0.894067	-0.161545
650	8.568_696.652	Cer 43:0;4O|Cer 18:0;3O/25:0;(2OH)	[M-H]-	Cer_AP	TRUE	0.746815	0.166558	0.778435	1.02504	0.0356802
896	6.828_814.606	HexCer 38:2;3O|HexCer 22:0;2O/16:2;O	[M+FA-H]-	HexCer_HDS	TRUE	1.23712	0.00968835	2.01375	0.898373	-0.154614
658	7.897_700.61	Cer 40:0;4O|Cer 18:0;3O/22:0;(2OH)	[M+FA-H]-	Cer_AP	TRUE	0.520223	0.360138	0.443531	0.975998	-0.0350499
677	8.321_708.653	Cer 44:1;4O|Cer 18:0;3O/26:1;(2OH)	[M-H]-	Cer_AP	TRUE	0.865476	0.0483974	1.31518	0.869686	-0.201433
678	5.325_709.483	PMeOH 36:4|PMeOH 16:0_20:4	[M-H]-	PMeOH	TRUE	2.35147	0.0196872	1.70582	1.23807	0.308093
680	6.544_709.553	PE 33:0|PE 15:0_18:1(d7)	[M-H]-	IS	TRUE	0.0539706	0.824087	0.0840269	0.999285	-0.0010319
653	8.135_698.63	Cer 40:0;3O|Cer 18:0;3O/22:0	[M+CH3COO]-	Cer_NP	TRUE	1.2319	0.00565468	2.24759	0.935066	-0.0968599
684	8.76_710.668	Cer 44:0;4O|Cer 18:0;3O/26:0;(2OH)	[M-H]-	Cer_AP	TRUE	0.818244	0.197168	0.705164	1.03855	0.0545707
692	6.363_714.507	PE 34:2|PE 16:0_18:2	[M-H]-	PE	TRUE	0.700251	0.135141	0.869213	0.970171	-0.043689
695	8.14_714.626	Cer 41:0;4O|Cer 18:0;3O/23:0;(2OH)	[M+FA-H]-	Cer_AP	TRUE	0.0339559	0.951124	0.0217629	1.00124	0.00178783
705	5.299_719.487	PG 32:1|PG 16:0_16:1	[M-H]-	PG	TRUE	0.166091	0.788151	0.103391	0.987835	-0.017658
717	7.649_726.626	Cer 41:1;4O|Cer 18:0;3O/23:1;(2OH)	[M+CH3COO]-	Cer_AP	TRUE	1.1848	0.0385558	1.41391	0.890436	-0.167416
708	5.752_721.481	Unsettled: PG 16:0_16:0	[M-H]-	PG	TRUE	0.361418	0.556085	0.254859	0.883611	-0.178517
122	1.42_317.213	FA 20:5;O	[M-H]-	OxFA	TRUE	1.15749	0.00789475	2.10266	0.731018	-0.452021
715	8.123_724.648	Cer 42:1;3O|Cer 18:0;3O/24:1	[M+CH3COO]-	Cer_NP	TRUE	0.0555337	0.916624	0.0378088	0.997863	-0.00308634
706	4.964_719.487	PG 32:1|PG 16:0_16:1	[M-H]-	PG	TRUE	1.11906	0.00163985	2.7852	0.880738	-0.183215
718	7.888_726.626	Cer 42:1;4O|Cer 18:0;3O/24:1;(2OH)	[M+FA-H]-	Cer_AP	TRUE	0.930301	0.137289	0.862364	0.951159	-0.0722416
719	8.587_726.663	Cer 42:0;3O	[M+CH3COO]-	Cer_NP	TRUE	0.0380585	0.950152	0.0222069	0.998828	-0.00169183
723	8.358_728.642	Cer 42:0;4O|Cer 18:0;3O/24:0;(2OH)	[M+FA-H]-	Cer_AP	TRUE	0.444881	0.423936	0.3727	1.01441	0.0206409
743	6.273_738.508	PE 36:4|PE 16:0_20:4	[M-H]-	PE	TRUE	0.035875	0.929534	0.0317347	0.999106	-0.00129035
744	8.336_738.663	Cer 43:1;3O|Cer 19:1;3O/24:0	[M+CH3COO]-	Cer_NP	TRUE	0.767308	0.266386	0.574489	1.0795	0.110363
748	5.263_740.547	PG 33:0|PG 15:0_18:1(d7)	[M-H]-	IS	TRUE	0.0539554	0.824098	0.0840211	0.999279	-0.00104056
521	7.409_626.573	Cer 38:0;4O|Cer 18:0;3O/20:0;(2OH)	[M-H]-	Cer_AP	TRUE	1.1058	0.0342254	1.46565	0.921187	-0.118434
750	7.886_740.642	Cer 42:1;4O|Cer 18:0;3O/24:1;(2OH)	[M+CH3COO]-	Cer_AP	TRUE	1.03092	0.100068	0.999705	0.939723	-0.0896925
752	8.779_740.678	Cer 43:0;3O|Cer 18:0;3O/25:0	[M+CH3COO]-	Cer_NP	TRUE	0.348122	0.594372	0.225942	0.977545	-0.032765
755	4.444_741.472	PG 34:4|PG 16:1_18:3	[M-H]-	PG	TRUE	1.52529	0.00204198	2.68995	1.11853	0.161604
758	8.36_742.657	Cer 42:0;4O|Cer 18:0;3O/24:0;(2OH)	[M+CH3COO]-	Cer_AP	TRUE	0.387927	0.481869	0.317071	1.01244	0.0178364
759	8.563_742.658	Cer 43:0;4O|Cer 18:0;3O/25:0;(2OH)	[M+FA-H]-	Cer_AP	TRUE	0.485711	0.445548	0.351106	1.02259	0.0322278
763	4.892_743.487	PG 34:3|PG 16:1_18:2	[M-H]-	PG	TRUE	1.08423	0.00524818	2.27999	1.04367	0.0616656
764	4.667_743.488	PG 34:3|PG 16:0_18:3	[M-H]-	PG	TRUE	0.518904	0.16026	0.795175	0.988717	-0.0163705
772	5.095_745.503	PG 34:2|PG 16:0_18:2	[M-H]-	PG	TRUE	0.646833	0.0828118	1.08191	0.986512	-0.0195915
776	5.569_747.519	PG 34:1|PG 16:0_18:1	[M-H]-	PG	TRUE	0.56252	0.188751	0.724111	1.01622	0.0232128
778	9.801_747.609	Plastoquinone 9	[M-H]-	Others	TRUE	0.324085	0.369374	0.432534	0.993549	-0.00933697
782	8.542_752.679	Cer 44:1;3O|Cer 19:1;3O/25:0	[M+CH3COO]-	Cer_NP	TRUE	0.960619	0.205728	0.686707	1.27106	0.346032
783	5.347_753.542	PS 33:0|PS 15:0_18:1(d7)	[M-H]-	IS	TRUE	0.0539555	0.824083	0.084029	0.999276	-0.00104489
785	8.317_754.657	Cer 44:1;4O|Cer 18:0;3O/26:1;(2OH)	[M+FA-H]-	Cer_AP	TRUE	0.791762	0.0151802	1.81872	0.832049	-0.26526
786	8.11_754.657	Cer 43:1;4O|Cer 18:0;3O/25:1;(2OH)	[M+CH3COO]-	Cer_AP	TRUE	1.06644	0.0537112	1.26994	0.925297	-0.112012
787	8.971_754.688	Cer 44:0;3O|Cer 18:0;3O/26:0	[M+CH3COO]-	Cer_NP	TRUE	0.452391	0.523876	0.280771	1.03038	0.0431765
791	8.57_756.672	Cer 43:0;4O|Cer 18:0;3O/25:0;(2OH)	[M+CH3COO]-	Cer_AP	TRUE	0.60898	0.27561	0.559705	1.02644	0.0376493
810	6.973_765.657	DGTS d9	[M+FA-H]-	IS	TRUE	0.308403	0.54369	0.264649	0.988665	-0.0164463
141	3.013_337.236	Unsettled: FA 20:3;2O	[M-H]-	OxFA	TRUE	1.09656	0.0443536	1.35307	0.904224	-0.145248
819	8.322_768.674	Cer 44:1;4O|Cer 18:0;3O/26:1;(2OH)	[M+CH3COO]-	Cer_AP	TRUE	0.710342	0.10588	0.975186	0.833899	-0.262055
824	8.76_770.678	Cer 44:0;4O|Cer 18:0;3O/26:0;(2OH)	[M+CH3COO]-	Cer_AP	TRUE	0.810817	0.238529	0.622459	1.05898	0.0826753
837	6.973_779.673	DGTS d9	[M+Hac-H]-	IS	TRUE	0.0539684	0.824082	0.0840296	0.999283	-0.00103478
842	6.14_782.638	SM 18:1;2O/18:1(d9)	[M-H]-	IS	TRUE	0.0539628	0.82408	0.0840306	0.999279	-0.00104056
848	3.998_786.51	PE 40:8|PE 20:4_20:4	[M-H]-	PE	TRUE	0.865095	0.0517288	1.28627	0.938873	-0.0909981
850	3.817_787.467	SQDG 32:3|SQDG 16:0_16:3	[M-H]-	SQDG	TRUE	0.840871	0.159813	0.796388	1.05066	0.0712959
853	4.239_789.484	SQDG 32:2|SQDG 16:0_16:2	[M-H]-	SQDG	TRUE	0.413558	0.561715	0.250484	0.975093	-0.0363883
855	4.671_791.497	MGDG 34:6|MGDG 16:3_18:3	[M+FA-H]-	MGDG	TRUE	0.561333	0.191698	0.717382	0.984768	-0.0221442
856	4.956_791.499	Unsettled: SQDG 18:0_14:1	[M-H]-	SQDG	TRUE	0.364246	0.436357	0.360158	0.927349	-0.108816
861	5.166_793.516	MGDG 34:5|MGDG 16:2_18:3	[M-H]-	MGDG	TRUE	0.952325	0.0365646	1.43694	0.976058	-0.0349612
863	5.629_795.528	MGDG 34:4|MGDG 16:2_18:2	[M+FA-H]-	MGDG	TRUE	0.539544	0.335256	0.474623	0.982562	-0.0253797
866	6.14_796.654	SM 18:1;2O/18:1(d9)	[M-H]-	IS	TRUE	0.21316	0.609726	0.214865	0.992112	-0.0114251
867	6.139_797.542	MGDG 34:3|MGDG 16:0_18:3	[M+FA-H]-	MGDG	TRUE	0.128031	0.826718	0.0826426	1.00647	0.00930417
681	7.896_710.631	Cer 41:1;3O|Cer 19:1;3O/22:0	[M+CH3COO]-	Cer_NP	TRUE	1.08689	0.0256257	1.59132	0.837704	-0.255488
875	4.679_805.512	MGDG 34:6|MGDG 16:3_18:3	[M+CH3COO]-	MGDG	TRUE	0.0782603	0.910828	0.0405636	1.00275	0.00396197
879	5.162_807.527	MGDG 34:5|MGDG 16:2_18:3	[M+CH3COO]-	MGDG	TRUE	0.207736	0.793618	0.100388	1.00885	0.0127117
883	5.628_809.543	MGDG 34:4|MGDG 16:2_18:2	[M+CH3COO]-	MGDG	TRUE	0.291234	0.691238	0.160372	0.989938	-0.0145899
888	6.142_811.558	MGDG 34:3|MGDG 16:0_18:3	[M+CH3COO]-	MGDG	TRUE	0.194655	0.786807	0.104132	1.00982	0.0140982
889	6.603_811.62	PC 33:0|PC 15:0_18:1(d7)	[M+CH3COO]-	PC	TRUE	0.0539533	0.824093	0.0840238	0.999277	-0.00104345
890	6.579_813.574	MGDG 34:2|MGDG 16:0_18:2	[M+CH3COO]-	MGDG	TRUE	1.05189	0.171669	0.765308	0.947555	-0.0777184
818	6.83_768.601	Unsettled: HexCer 16:0;2O/22:2;O	[M-H]-	HexCer_HDS	TRUE	1.0849	0.0290485	1.53688	0.934661	-0.0974849
897	4.362_815.499	SQDG 34:3|SQDG 16:0_18:3	[M-H]-	SQDG	TRUE	0.0387485	0.951329	0.0216693	1.00118	0.00170138
898	7.011_815.589	MGDG 34:1|MGDG 16:0_18:1	[M+CH3COO]-	MGDG	TRUE	0.920381	0.161753	0.791148	1.06032	0.0844997
901	6.383_816.572	PC 34:2|PC 16:0_18:2	[M+CH3COO]-	PC	TRUE	0.943013	0.0914203	1.03896	0.969485	-0.0447095
903	4.785_817.516	SQDG 34:2|SQDG 16:0_18:2	[M-H]-	SQDG	TRUE	0.296217	0.662198	0.179012	0.99174	-0.0119661
905	6.954_818.594	PC 34:1|PC 16:0_18:1	[M+CH3COO]-	PC	TRUE	1.34945	0.0324363	1.48897	1.06777	0.0946009
906	5.239_819.531	SQDG 34:1|SQDG 16:0_18:1	[M-H]-	SQDG	TRUE	0.196499	0.775297	0.110532	0.992437	-0.0109526
912	5.739_821.544	MGDG 36:5|MGDG 18:2_18:3	[M+FA-H]-	MGDG	TRUE	0.828659	0.0248514	1.60465	0.968841	-0.0456682
915	6.179_823.56	MGDG 36:4|MGDG 18:2_18:2	[M+FA-H]-	MGDG	TRUE	0.78304	0.142068	0.847504	0.959077	-0.0602814
923	5.074_828.563	PI 33:0|PI 15:0_18:1(d7)	[M-H]-	IS	TRUE	0.0539263	0.824089	0.0840259	0.999262	-0.0010651
925	6.831_828.622	HexCer 38:2;3O|HexCer 22:0;2O/16:2;O	[M+CH3COO]-	HexCer_HDS	TRUE	1.07878	0.0327831	1.48435	0.918403	-0.122801
927	4.502_831.504	PI 34:3|PI 16:0_18:3	[M-H]-	PI	TRUE	0.00192095	0.999874	5.47246e-05	1	0
930	4.941_833.52	PI 34:2|PI 16:0_18:2	[M-H]-	PI	TRUE	0.652942	0.107326	0.969295	0.986357	-0.0198182
932	5.403_835.535	PI 34:1|PI 16:0_18:1	[M-H]-	PI	TRUE	0.987455	0.0292636	1.53367	1.03725	0.0527637
933	5.734_835.561	MGDG 36:5|MGDG 18:2_18:3	[M+CH3COO]-	MGDG	TRUE	0.112137	0.88062	0.0552115	1.00568	0.00817132
938	6.478_837.569	MGDG 36:4|MGDG 16:0_20:4	[M+CH3COO]-	MGDG	TRUE	0.207037	0.779243	0.108327	0.984502	-0.022534
939	6.182_837.576	MGDG 36:4|MGDG 18:2_18:2	[M+CH3COO]-	MGDG	TRUE	0.358437	0.630398	0.200385	0.981437	-0.0270324
946	6.283_840.575	PC 36:4|PC 16:0_20:4	[M+CH3COO]-	PC	TRUE	0.50981	0.28735	0.541589	0.985199	-0.0215129
950	4.709_841.515	SQDG 36:4	[M-H]-	SQDG	TRUE	0.0114284	0.985192	0.00647912	1.00048	0.000692327
953	4.956_843.531	SQDG 36:3|SQDG 18:0_18:3	[M-H]-	SQDG	TRUE	0.644278	0.271513	0.566209	0.962679	-0.0548733
959	5.847_849.578	SQDG 36:0|SQDG 16:0_20:0	[M-H]-	SQDG	TRUE	0.599691	0.341012	0.46723	0.974781	-0.03685
969	4.859_857.52	PI 36:4|PI 16:0_20:4	[M-H]-	PI	TRUE	0.162286	0.669537	0.174225	0.996735	-0.00471811
971	5.638_859.559	MGDG 38:7|MGDG 18:3_20:4	[M+CH3COO]-	MGDG	TRUE	0.351497	0.608193	0.215959	1.01769	0.0252982
973	6.049_861.576	MGDG 38:6|MGDG 18:2_20:4	[M+CH3COO]-	MGDG	TRUE	0.233641	0.74004	0.130745	1.00941	0.0135123
976	3.883_863.498	SQDG 38:7|SQDG 18:3_20:4	[M-H]-	SQDG	TRUE	0.67854	0.0649021	1.18774	1.1122	0.153416
1000	5.928_885.574	MGDG 40:8|MGDG 20:4_20:4	[M+CH3COO]-	MGDG	TRUE	0.666433	0.337648	0.471536	1.02776	0.0395034
1002	4.219_889.514	SQDG 40:8|SQDG 20:4_20:4	[M-H]-	SQDG	TRUE	0.313668	0.453266	0.343647	1.05442	0.0764496
1029	6.031_915.607	DGDG 34:2|DGDG 16:0_18:2	[M-H]-	DGDG	TRUE	0.775146	0.179037	0.747057	0.968183	-0.0466483
1075	6.425_951.505	Chlorophyll B	[M+FA-H]-	Others	TRUE	0.00445218	0.992966	0.00306562	1.00013	0.000187538
1078	7.647_951.541	Chlorophyll A	[M+Hac-H]-	Others	TRUE	0.479672	0.457576	0.339537	0.97543	-0.0358898
1079	7.333_951.542	Chlorophyll B	[M-H]-	Others	TRUE	0.315215	0.520926	0.283224	0.993507	-0.00939796
1103	5.032_961.59	DGDG 38:7|DGDG 18:3_20:4	[M-H]-	DGDG	TRUE	0.758816	0.0800438	1.09667	0.960874	-0.0575808
1107	5.49_963.605	DGDG 38:6|DGDG 18:2_20:4	[M-H]-	DGDG	TRUE	0.0653254	0.909195	0.041343	0.996425	-0.00516688
1128	5.047_971.596	DGDG 34:4|DGDG 16:2_18:2	[M+CH3COO]-	DGDG	TRUE	0.592105	0.367154	0.435152	0.961397	-0.0567958
1130	5.604_973.612	DGDG 34:3|DGDG 16:0_18:3	[M+CH3COO]-	DGDG	TRUE	0.317433	0.654724	0.183942	0.985644	-0.0208614
1131	6.031_975.628	DGDG 34:2|DGDG 16:0_18:2	[M+CH3COO]-	DGDG	TRUE	0.525163	0.465842	0.331761	0.980035	-0.0290948
1161	4.698_995.595	DGDG 36:6|DGDG 18:3_18:3	[M+CH3COO]-	DGDG	TRUE	0.653138	0.278978	0.55443	0.951139	-0.0722719
1164	5.177_997.611	DGDG 36:5|DGDG 18:2_18:3	[M+CH3COO]-	DGDG	TRUE	0.228625	0.774476	0.110992	0.982564	-0.0253767
1175	5.032_1007.6	DGDG 38:7|DGDG 18:3_20:4	[M+FA-H]-	DGDG	TRUE	0.564295	0.190631	0.719806	0.97374	-0.0383915
1188	5.032_1021.61	DGDG 38:7|DGDG 18:3_20:4	[M+CH3COO]-	DGDG	TRUE	0.233417	0.724843	0.139756	0.988609	-0.0165281
1189	5.49_1023.63	DGDG 38:6|DGDG 18:2_20:4	[M+CH3COO]-	DGDG	TRUE	0.233775	0.748985	0.125527	1.01234	0.0176939
